# Supplementary material for: T cell migration requires ion and water influx to regulate actin polymerization
Source: Nat Commun. 2023 Dec 6;14:7844. doi: 10.1038/s41467-023-43423-8 (PMC10700356; doi:10.1038/s41467-023-43423-8)
Supplement: Supplementary file 11 — Source Data [file 41467_2023_43423_MOESM11_ESM.xlsx]

## Sheet: Figure 1
Figure 1a			Figure 1b			Figure 1c				Figure 1d			Figure 1e			Figure 1f					Figure 1g						Figure 1h
																					2975	2307	4881	3715	5498	0	1755	1494
WNK1 +/-	WNK1 -/-		Oxsr1+/+/Stk39+/+	Oxsr1-/-/Stk39T243A/T234A		Vehicle	WNKi (0.5 µM)	WNKi (5 µM)		Slc12a2 +/+	Slc12a2 -/-		Vehicle	SLC12A2i		Vehicle unstimulated	Vehicle + CCL21	Wnki unstimulated	Wnki + CCL21		0% NaCl	25% NaCl	50% NaCl	75% NaCl	100% NaCl		NaCl	Na Gluconate
10.725	6.19		0.503	5.223		19.702	4.757	5.845		19.2926	18.65		30.416	10.6145		0.847736	1.3343	0.731559	0.836028		4.47517	9.50323	10.5781	5.37427	9.06731		7.97008	9.94939
25.503	8.492		10.944	6.326		13.949	13.541	5.283		26.8915	7.04415		12.2821	8.83426		0.897666	1.08012	0.687717	0.739033		7.12412	6.92267	2.43115	7.10863	11.6957		8.0587	2.80226
4.812	8.054		11.578	15.107		12.375	4.923	6.373		27.1443	12.9162		10.6615	12.1935		1.09123	1.22927	0.801581	0.690046		11.1503	16.9047	14.743	5.43069	5.01936		9.89068	3.31312
9.09	7.596		22.076	5.211		6.828	3.874	5.774		23.0307	3.20045		17.736	8.71202		1.02333	1.06577	0.570478	0.634274		3.94357	9.92247	6.85622	12.6556	17.5768		4.9254	3.68015
20.478	5.678		19.077	5.473		11.285	4.96	8.328		21.7053	5.32561		14.8375	10.7293		1.09956	1.20623	0.743555	0.718375		0.809545	9.66903	3.57817	14.3082	19.5356		3.8939	8.25502
21.143	7.514		16.879	10.726		24.934	5.381	5.434		4.58901	29.7625		9.71189	12.0782		1.349	1.47987	0.912238	0.881346		11.1136	9.94711	5.49781	5.01272	19.5524		13.4524	4.82234
31.403	2.248		19.38	5.502		20.036	6.255	5.661		18.4761	20.8902		12.2372	11.5372		0.985911	1.3238	0.762251	0.805783		4.32022	7.89757	13.2844	5.68583	4.27073		15.367	5.20811
11.427	7.843		6.746	7.966		12.665	3.603	2.761		30.2189	16.4309		19.6663	9.03642		0.771124	1.30103	0.95712	0.811222		5.01259	6.40609	12.9833	14.4975	18.5789		10.5503	8.08105
5.939	7.173		20.719	6.185		7.685	6.955	5.011		13.3267	22.0495		32.3831	10.8971		0.884465	1.04362	0.879837	0.60384		1.75888	6.84457	7.0693	4.94422	7.26164		11.669	8.92143
19.739	1.508		9.934	3.39		10.172	5.599	3.787		15.2384	16.0014		11.127	9.33166		1.0095	1.25632	0.9397	0.728025		2.89999	11.7533	12.5986	10.787	8.09633		8.1737	7.01659
4.705	1.609		13.732	16.055		14.506	3.868	4.066		34.1328	10.8687		10.3762	7.59693		0.905544	0.980937	0.740321	0.692926		0.839787	11.9083	5.43954	1.82568	5.24413		3.68027	7.70416
5.731	10.89		20.556	8.578		17.293	5.112	5.955		26.6967	19.749		17.951	13.1122		0.907198	1.08067	0.668921	0.741486		6.2228	12.9603	14.1402	8.55634	18.6165		3.46588	10.4236
5.718	9.499		5.328	8.366		13.755	4.844	5.04		24.7579	15.0338		9.89626	11.5628		1.18726	1.20555	0.870322	0.932723		2.341	8.98505	3.94046	2.57913	11.3295		4.63135	11.1089
14.412	5.736		2.187	7.713		24.095	11.459	4.822		25.6152	25.3534		9.57073	11.1703		1.0845	1.10418	0.768432	0.810196		7.29138	9.66279	3.08737	15.984	1.47336		17.3637	8.0568
13.58	1.655		29.645	18.2		7.474	3.781	3.479		14.7472	8.3406		9.67394	14.8719		0.956837	1.22427	0.76426	0.793111		11.5942	18.9128	7.73729	15.1227	12.6398		2.86262	8.10269
4.034	0.254		16.565	7.642		10.768	4.924	5.234		11.1408	11.0373		22.5118	1.77071		0.958665	1.20213	0.776267	0.932125		4.4699	14.6471	5.9551	11.2563	4.67844		5.862	3.0965
4.94	5.195		14.167	5.14		18.274	12.179	5.44		26.1131	9.89169		9.74267	12.5868							9.30381	11.1078	11.7806	10.952	8.77396		8.88014	1.84397
3.562	4.843		31.05	6.323		18.516	3.504	5.826		21.4408	6.40472		9.25575	7.04117							4.49591	1.76408	4.64636	8.85657	7.58922		3.29264	3.92135
3.313	1.491		7.495	30.907		7.254	6.678	5.39		16.5616	14.7795		22.0675	13.8331							13.3245	13.2913	1.34236	5.90882	5.27307		3.13801	1.95344
11.105	4.481		21.114	5.591		11.97	15.323	5.463		13.3776	10.1563		12.3973	11.4447							2.39829	12.1082	9.81899	8.94492	32.6073		19.5563	7.88782
7.794	13.838		31.136	10.702		7.168	7.569	4.939		22.3784	17.698		7.74546	23.895							3.48915	8.17394	5.67841	5.44566	8.21959		5.71947	8.72027
11.018	2.808		7.941	8.856		23.311	4.602	5.948		6.34175	7.69216		7.65227	6.67376							4.83558	7.37315	13.8978	6.41473	10.244		7.35921	7.12771
9.73	9.365		5.476	10.455		0.818	4.345	5.023		30.6252	11.4966		6.88069	7.87899							4.43534	6.31029	6.4128	6.4539	6.50013		5.64594	4.99014
14.575	7.088		16.573	5.163		7.606	6.419	5.111		16.0114	10.1415		23.0038	14.5985							5.27184	10.1978	1.91393	10.243	13.7656		5.75989	5.37779
7.638	1.511		24.354	5.725		20.695	11.978	4.27		20.574	6.75234		18.3352	14.254							5.22435	5.14712	8.57992	7.79002	10.6381		9.53656	6.09599
3.204	6.998		18.507	9.943		9.743	16.764	5.619		30.6591	22.8874		25.0922	12.2851							2.43301	9.67907	20.3047	2.86163	13.5644		11.6279	1.60968
17.867	11.021		13.696	7.155		17.295	4.539	6.663		5.92625	15.3788		19.5815	18.7258							6.7481	7.4025	14.1907	7.65634	7.74673		6.37641	1.22931
8.164	0.7		12.961	7.935		20.95	10.807	4.765		32.1408	10.7673		16.9819	32.4133							17.1169	10.7672	4.18182	8.39024	5.46666		10.9976	4.78348
20.638	0.197		13.099	11.664		20.937	7.151	6.04		16.9433	14.2893		9.99833	18.0997							3.56842	2.68665	5.186	6.84762	10.9987		20.1293	4.46567
5.601	5.536		14.459	5.531		4.122	6.072	5.266		9.34597	9.22711		18.5718	14.7717							12.1894	11.3774	14.9424	11.9098	20.0957		14.893	8.31603
8.72	12.449		23.918	5.318		3.652	3.831	4.942		5.8498	13.7786		15.4569	12.4119							9.68032	10.1181	11.0774	2.46208	13.4864		7.84782	2.67108
21.002	7.142		21.703	5.424		9.003	5.861	5.579		9.32417	9.909		7.21787	31.9571							8.9256	16.005	9.60397	4.55227	16.9241		13.158	1.61829
21.281	0.176		18.876	7.256		11.113	6.174	5.003		4.70466	6.66521		12.0109	1.3063							4.88627	10.8779	4.83567	10.1617	6.30123		3.62215	2.92203
5.94	8.579		21.054	5.886		4.035	3.917	5.851		36.585	7.0236		24.7632	8.98534							2.92588	9.26564	15.9047	25.4935	17.7582		14.4865	9.79313
8.694	13.994		11.228	6.505		15.335	5.473	5.408		4.75013	17.6956		11.1993	7.6069							3.16676	5.47401	12.0372	5.91118	23.7231		6.55102	7.61262
3.9	24.153		6.69	4.069		5.911	5.458	4.389		24.431	6.85564		10.7771	15.0762							3.4156	5.41041	9.02849	8.67767	6.06076		6.95541	7.00296
8.746	5.942		23.173	6.551		19.848	6.855	6.117		22.5067	8.80102		8.54202	7.11364							4.12274	12.0075	3.84997	5.27615	9.75019		12.6094	6.96874
9.936	6.746		15.927	5.832		17.519	12.538	5.912		5.67332	11.7409		20.6918	6.41119							4.99522	2.61111	9.5574	4.7985	0.82516		10.2955	5.20931
6.248	10.971		23.929	4.987		22.008	10.937	5.23		3.87865	6.62512		10.0124	14.8401							9.38901	9.44157	8.77695	10.658	12.7498		12.0434	2.0956
5.093	0.558		18.14	13.76		4.755	4.728	2.124		19.5356	13.1245		11.1561	8.57869							8.54026	9.52875	7.58884	12.0757	25.9337		2.88219	9.22212
5.806	5.398		21.027	24.864		1.873	2.64	4.242		5.10096	14.3714		10.8361	7.13136							2.41266	14.9068	6.10666	7.07393	5.45397		4.81681	7.71526
8.263	8.322		1.015	15.437		22.645	5.616	1.753		15.1214	22.4899		13.9962	13.4782							2.69384	2.23206	9.23653	16.5568	6.50205		15.8064	8.03487
3.266	5.559		15.391	23.251		17.655	6.021	5.268		27.4696	8.54088		18.7728	11.0229							1.13797	15.4458	5.51144	0.975172	4.82539		15.2382	4.82952
10.791	1.816		23.1	4.739		6.616	9.097	5.801		5.42251	13.0465		14.1296	10.4185							3.66791	7.84628	10.5877	23.8386	6.69864		15.9568	1.73768
32.259	11.716		2.947	9.766		19	11.901	5.053		26.3633	5.31561		13.4466	8.78301							3.51376	2.28348	14.1897	9.95972	18.513		17.5823	5.7316
2.521	0.286		11.366	16.161		5.486	3.59	6.303		21.7044	24.8016		17.4229	15.3901							1.64476	11.3244	5.51312	7.33078	7.37117		3.02979	8.40357
14.931	5.262		16.117	4.82		9.463	10.396	5.939		15.4093	16.1737		9.68826	9.57071							3.83027	2.64724	7.78488	16.692	9.13742		10.499	3.3907
9.092	5.882		23.776	5.502		10.033	10.296	6.967		19.7408	12.933		7.85767	8.97976							0.870784	1.71469	4.78608	0.645813	27.8694		19.5089	5.85966
0.699	2.642		11.854	5.472		6.779	10.415	6.112		7.49971	7.30862		12.1386	18.1398							1.09385	8.62682	18.0333	12.3444	9.339		7.85171	8.18929
4.924	5.881		20.368	6.661		15.293	5.366	4.546		27.328	13.2845		16.8503	20.0312							6.86345	1.79447	7.76929	21.4861	17.8247		21.2564	3.19986
0.4	4.658		15.093	4.761		18.018	6.607	5.611		25.0848	21.2987		5.0524	9.69832							7.0844	6.94641	5.44801	4.65035	7.54892		8.42923	3.60059
6.039	7.629		20.726	6.879		17.835	5.789	5.088		4.776	12.4186		34.473	9.22355							4.83997	4.642	6.84509	17.8776	14.7577		3.43267	5.64043
10.372	4.991		8.219	5.417		13.958	5.53	6.085		9.86811	14.1188		15.2712	7.15735							2.47127	10.3065	6.75144	5.33918	17.9788		2.81032	8.48642
18.409	6.046		12.317	9.148		13.548	5.484	2.627		3.27201	26.4353		7.02451	11.7635							6.92609	9.33132	1.30506	0.565623	13.9704		2.92436	5.56867
11.378	17.155		33.519	19.246		7.267	7.947	5.743		28.7633	12.7326		21.0483	8.32638							5.83814	16.2146	6.60008	0.532351	12.4943		3.33579	3.37593
10.315	1.407		7.8	5.606		12.325	5.057	5.125		23.2874	14.2042		21.0773	8.23876							10.2267	5.92669	10.5083	0.332719	0.830637		7.88954	2.57701
6.927	5.45		21.902	19.746		7.296	5.78	5.706		22.4256	20.279		8.53192	8.793							3.79184	6.61382	8.03253	7.91835	2.69331		7.53274	2.81208
8.282	11.049		20.6	10.119		6.131	4.922	5.72		21.0265	11.7018		11.9902	5.6419							5.41235	10.4377	8.06586	5.83923	8.41604		12.4399	5.01961
11.142	4.06		6.54	6.025		21.654	7.169	5.302		3.77731	15.6816		8.98471	9.01288							1.19088	10.5982	11.4528	20.5296	15.093		10.9209	1.54591
1.849	5.546		17.455	7.028		12.932	0.623	6.586		16.8087	12.6061		14.9918	11.4711							4.86518	11.238	6.97343	2.47725	16.5939		8.02201	3.37347
5.149	8.915		28.372	6.417		7.6	8.814	5.836		26.3511	21.5		24.9583	9.88291							5.02194	9.0155	8.27743	13.3971	15.312		11.1769	8.20305
0.298	6.493		11.865	10.69		18.811	17.425	5.313		6.41975	23.829		6.65075	8.13266							6.17773	5.87265	4.22907	17.1769	14.3452		14.7841	6.51551
10.966	0.358		22.11	13.306		16.055	5.329	5.409		31.5193	17.8902		26.1176	15.8624							3.90951	8.99052	10.4723	4.29545	3.49258		16.3134	9.41111
8.954	2.465		5.164	3.914		27.481	5.95	6.14		20.6506	16.6118		29.9636	18.1801							4.10291	4.30746	11.4229	9.07263	1.58679		8.39425	2.38784
12.107	11.595		25.607	7.248		12.046	5.52	5.735		4.5941	18.1598		8.46478	12.3321							4.13095	3.894	8.73885	3.84472	1.93177		12.4157	5.92454
10.269	0.78		18.26	7.208		7.647	4.309	6.588		4.23209	13.1594		10.2465	5.09712							4.64395	7.17346	1.2839	4.71857	3.57877		2.89218	4.74169
5.687	9.5		25.691	5.831		14.114	6.308	6.111		10.3929	14.5696		15.2994	15.5898							5.71847	7.2796	14.1908	9.3151	4.74342		7.25913	6.43261
6.55	4.837		16.005	23.893		19.371	12.026	4.976		31.1558	14.9747		28.2779	26.6882							4.81697	12.3394	6.44123	12.3806	11.8186		11.5007	3.93942
0.624	8.689		38.947	7.919		11.637	8.385	6.04		6.02048	13.4197		13.0966	13.1428							5.63378	14.6002	9.29762	7.30608	3.34646		8.17947	8.34118
10.035	8.04		20.413	8.629		10.784	3.607	5.661		26.0904	14.5942		25.0868	7.37304							4.70533	1.64796	5.96742	27.977	10.6385		9.74863	3.57198
13.618	7.015		20.696	6.028		11.983	7.128	6.057		16.4027	8.07228		17.8235	10.1415							6.38929	1.84453	6.0814	7.74961	4.02639		7.80486	5.72738
7.024	6.244		29.527	15.819		17.508	18.247	5.494		10.4174	13.0207		19.9377	12.387							1.50101	4.63834	10.9229	4.16408	1.31724		2.9145	9.86541
4.792	0.754		33.675	12.251		10.628	16.405	6.943		28.4594	15.643		9.36064	9.91864							0.959154	17.8181	10.1866	5.62797	13.4978		9.07634	8.19717
8.018	2.484		7.15	9.678		14.201	5.255	2.321		10.7443	8.89749		6.69933	22.1115							4.90502	11.6708	15.8657	9.33447	10.4705		5.36142	7.66049
18.182	1.74		6.542	5.571		13.072	3.346	5.476		38.3955	7.65618		16.511	9.85372							6.59302	14.0295	7.18983	10.6118	9.8794		2.94993	5.57748
4.721	0.301		13.243	5.626		5.701	5.099	6.117		25.754	11.6841		12.0951	12.5816							3.3903	10.4849	12.0382	15.9241	7.1644		7.18321	1.87314
5.137	11.074		6.328	6.334		23.589	9.257	6.299		5.23106	16.7735		21.5121	15.4903							6.59921	12.2872	18.1527	1.95915	20.2263		10.6809	2.50993
7.168	2.703		14.946	20.036		5.2	6.944	5.932		26.314	8.27481		12.6272	23.05							0.555238	7.1915	9.16192	1.64039	11.4741		11.8676	9.09487
17.484	5.422		14.072	5.503		26.38	9.95	5.2		4.49175	6.06306		19.6453	28.9468							2.17727	8.59271	22.5563	17.7543	0.821676		10.6628	4.14032
1.676	11.379		19.607	17.133		3.25	4.184	1.3		30.4029	6.90112		10.4447	26.4235							5.69901	1.99806	6.0393	11.8981	4.59695		13.1431	2.47365
3.683	1		10.965	13.14		9.971	3.587	3.382		34.1564	11.0374		23.8118	10.4024							6.93041	9.33321	7.15645	15.2	6.84274		11.737	8.65837
33.411	1.32		18.475	6.123		19.867	5.584	7.488		25.9089	13.7997		7.43932	8.46653							2.81506	2.95081	13.9093	0.898343	13.9803		12.8859	10.3979
15.612	5.197		21.31	7.596		24.669	7.622	5.885		25.6415	31.2595		8.74699	8.66506							2.65182	12.797	10.7458	6.84235	1.2529		3.17424	5.29539
1.376	9.425		11.777	3.375		28.492	4.877	48.1		38.5616	10.8325		14.2733	19.0852							4.18926	11.5356	8.42636	23.5317	1.96124		2.78556	8.63119
24.31	7.361		4.931	14.683		17.952	3.894	4.117		18.7811	12.2501		15.7085	36.4748							2.97717	12.7383	1.34985	14.6625	11.3074		13.7918	11.0758
9.027	1.368		7.447	9.314		9.132	4.783	2.167		25.9189	12.0934		13.6208	38.0549							4.4751	13.5083	12.4298	14.3523	17.7036		11.6144	4.45726
24.76	0.565		5.555	11.958		17.647	10.179	3.38		10.7488	16.8096		25.0778	6.343							4.05723	12.1998	9.43577	4.45995	12.2926		19.408	5.13852
13.996	2.537		9.451	21.632		10.247	8.265	5.184		26.4166	18.1017		6.43507	16.3851							3.99047	4.61818	0.936011	14.4376	18.3786		9.93083	4.34319
1.511	7.95		18.7	5.51		10.959	5.35	5.479		5.39531	7.72708		15.4704	11.9895							6.37252	8.87426	7.26868	8.99165	10.8485		7.2848	4.68537
1.079	5.035		14.236	9.492		25.043	9.281	2.535		6.54078	6.59656		24.5823	10.5502							3.06757	15.9693	1.784	13.7469	15.8255		2.5355	4.37306
9.01	12.487		18.349	10.165		20.762	5.18	5.412		26.8491	7.28943		29.4429	10.3326							3.40563	9.29055	9.26102	9.69117	15.2824		11.764	6.87941
5.288	5.03		11.787	9.376		12.847	6.416	5.124		11.1201	6.2521		22.0246	10.8426							4.31898	1.64374	13.6082	16.8764	8.48104		5.44923	8.23196
33.628	0.519		7.684	8.207		15.287	2.421	4.548		42.2229	25.672		10.4784	17.829							4.1208	7.25585	10.8335	9.45284	7.38344		14.7772	7.27249
5.859	4.556		5.515	5.608		11.849	6.012	4.405		30.8492	27.4331		12.8969	7.53179							1.30924	15.6597	5.47574	7.11652	3.51418		8.99292	2.38628
8.003	7.537		16.55	6.492		11.848	2.894	4.873		11.4721	25.6333		15.5529	17.4152							7.39924	9.92969	10.227	15.7457	21.8707		3.47988	2.34502
1.313	5.286		13.775	8.128		19.395	3.623	6.335		10.4698	12.3806		21.21	8.13842							5.87059	9.8332	6.64735	1.5767	17.5772		12.7599	7.91688
6.395	10.053		19.083	16.295		32.62	6.176	5.974		4.95816	17.9301		24.3968	6.78615							4.59239	4.72358	12.8339	5.24386	4.19644		5.4309	9.37476
3.401	6.397		32.17	19.982		9.84	5.861	5.549		3.96555	9.2839		15.8387	20.9398							6.62947	6.36234	6.53059	18.7603	8.95962		10.8975	7.20444
18.024	10.057		10.565	9.441		6.144	8.267	5.569		14.1556	16.5285		44.027	13.0946							7.51521	9.22251	10.7471	11.1666	2.65508		15.3007	6.29529
10.295	4.017		12.985	30.951		9.406	5.92	4.879		27.9898	11.3914		24.3928	8.55191							1.11651	10.7001	7.68995	12.479	8.12507		6.45821	3.24635
5.822	14.319		10.336	12.35		4.884	5.156	3.448		6.99986	12.1069		7.03474	10.3717							0.628034	13.8534	6.26909	6.81948	13.0969		11.7813	5.39807
5.172	6.861		36.217	6.854		14.303	5.36	6.431		5.44398	5.19042		11.7163	8.74651							6.48592	3.67869	8.18362	10.6517	6.29349		8.50159	4.21447
16.473	5.604		19.416	11.934		29.089	4.835	6.992		28.1821	10.5972		33.2919	15.858							1.09636	3.40874	13.4816	18.9724	3.83347		11.451	5.90775
12.111	0.229		20.471	10.774		7.442	1.877	5.998		3.09229	17.2176		10.4554	6.35528							7.78222	5.7314	2.18232	13.1746	10.5049		9.11927	4.2909
7.133	10.919		19.292	9.387		9.939	10.431	4.884		4.98876	16.5771		20.8041	8.28436							4.88448	9.75503	7.93744	5.24906	33.11		10.266	7.1965
4.984	1.649		25.518	7.661		4.739	4.353	1.458		6.88735	16.1451		14.7342	10.6213							4.13503	11.1461	12.2728	7.21034	18.7855		15.6906	7.47029
4.957	2.638		27.191	2.326		15.652	5.282	6.324		9.28812	7.2738		7.15088	9.77309							8.49914	1.74414	6.2225	16.4833	11.6292		15.2341	2.60349
7.048	1.83		17.596	14.3		19.627	7.842	4.248		27.0872	14.9738		9.3654	25.0257							7.55641	2.17045	0.830148	0.718861	13.6137		6.63104	9.61143
6.255	2.442		12.429	2.882		13.568	11.197	6.48		23.3418	34.1212		11.2033	15.9859							3.45508	3.76982	10.3844	15.0897	1.17868		2.7318	3.53658
0.487	7.381		4.349	18.936		28.109	10.612	5.939		17.195	9.5387		1.77204	16.8309							6.39642	2.91973	3.7216	14.387	15.6372		16.1967	3.06614
10.901	5.306		17.02	21.772		11.103	5.031	1.539		4.29705	17.0855		12.5887	35.4778							7.51194	3.79808	9.44283	9.1694	10.1009		9.89507	6.91562
0.699	3.05		16.273	2.6		12.444	5.442	5.578		5.3346	7.93903		8.94104	6.34433							7.86195	10.2626	6.61041	11.4608	6.37495		16.7358	10.6939
8.338	4.059		8.418	24.791		15.485	5.89	4.954		11.5654	19.8528		13.3082	19.2207							4.87712	6.7575	12.9932	7.20343	17.0884		9.43245	8.71593
0.882	4.823		16.021	16.995		12.402	4.933	4.652		14.3657	16.8405		19.4762	5.10609							4.9555	3.67419	4.93878	15.4153	4.05999		2.91553	4.26138
9.161	12.942		12.909	11.565		12.911	14.082	6.632		14.3981	20.3151		31.1169	27.2185							0.927737	8.36841	12.8631	5.80003	22.6639		3.02447	10.8619
0.687	4.767		16.306	28.957		9.826	5.103	5.313		30.903	12.4808		33.9089	12.9965							3.35415	11.6414	1.52932	8.43742	15.7231		4.61717	8.12564
7.122	6.528		12.857	9.337		11.501	9.928	5.593		5.92979	18.2399		8.91608	6.19869							2.90177	5.08868	11.8672	21.8959	7.90144		24.1892	1.75963
19.049	11.334		10.328	8.444		24.776	11.878	5.707		25.0603	9.77214		8.01948	9.31545							3.78724	7.73853	4.75058	20.4786	1.17465		6.83808	4.84933
11.054	1.115		16.041	9.92		8.237	13.991	5.291		23.5272	12.2411		19.5864	16.4777							0.873081	3.31279	7.17006	9.42157	11.0724		13.9664	1.5117
12.814	5.767		11.941	1.3		21.52	12.816	4.637		27.0953	20.7309		18.1775	8.67022							9.57965	7.22788	4.75292	25.5708	11.9234		12.733	3.1462
17.199	1.042		12.061	9.866		15.587	7.115	6.203		2.18544	11.7024		12.9217	8.73064							5.0088	8.89355	5.0998	3.40111	13.4059		16.6321	2.39399
25.639	0.608		7.483	14.017		14.745	7.39	6.099		24.316	7.19075		13.9917	23.785							5.68284	10.826	1.71732	5.51837	15.6704		7.85482	3.82193
15.41	3.116		9.133	14.508		5.609	4.428	5.232		6.25431	10.5084		13.9368	7.01165							5.07736	1.56378	10.9847	13.5284	20.0529		8.76752	5.22869
10.785	0.816		6.11	4.434		21.094	5.01	2.397		15.593	12.2641		15.6493	14.4749							0.288357	8.91973	6.26821	13.1842	9.9769		10.8595	7.48038
3.396	21.735		7.23	7.917		8.828	5.623	6.78		10.341	8.19875		10.8545	9.1404							2.22008	5.54635	7.38534	14.0737	5.31831		9.18281	6.85654
3.425	7.373		6.776	7.447		16.457	11.023	5.894		6.28743	16.5283		18.3536	15.5788							0.595954	9.34339	10.2329	13.4355	2.96887		6.04097	4.6106
7.282	4.902		19.326	8.669		20.406	12.94	5.831		7.20045	9.39749		15.3703	9.25462							1.45223	4.71351	6.46788	14.226	13.1551		17.9796	5.53678
14.415	5.051		4.681	5.346		9.096	3.498	2.762		13.2014	20.7153		4.49704	17.0678							3.82974	2.66679	0.815256	13.4758	7.81434		5.40103	5.29969
4.631	0.624		25.009	10.568		7.163	6.994	4.541		18.8351	10.6575		11.0606	13.9396							6.87822	10.2208	9.51172	5.73037	10.4982		20.681	3.78491
3.926	5.365		4.861	7.897		14.909	3.9	5.504		24.9136	9.31952		21.9568	16.6738							4.08608	6.75433	7.23401	6.62315	9.3139		5.941	6.05356
14.549	5.397		18.976	3.729		11.437	7.8	3.014		9.93091	19.1261		15.3557	9.79263							3.68871	5.58659	2.20626	13.5416	9.53775		12.1288	2.56664
16.306	6.65		5.975	5.643		5.499	3.574	5.331		5.59455	11.4872		19.0964	9.01541							6.54933	7.82672	8.40283	16.5938	13.5583		7.36074	7.28672
19.666	11.496		14.053	4.273		10.724	3.102	6.338		20.0317	21.4804		22.6306	12.1543							6.99933	6.3184	0.842646	2.79084	2.09462		11.0735	6.07501
9.532	7.752		0	4.22		29.696	3.636	5.38		17.6313	10.3838		17.7062	16.1574							3.68715	14.4405	6.28314	12.5378	6.69461		12.7327	3.5134
13.95	7.236		12.004	12.557		9.693	9.424	5.938		10.1435	17.5856		20.301	22.7369							0.956333	1.76845	1.00939	8.39932	5.81897		9.99352	7.10452
29.412	8.94		12.848	17.406		12.55	10.181	5.246		4.4434	13.227		11.4291	12.9317							9.7717	5.90288	8.31821	11.4834	17.2829		7.2677	6.71484
0.341	5.125		29.572	5.446		6.962	13.472	5.617		23.1728	10.858		21.5249	14.9255							4.81147	8.18935	7.44632	12.6979	14.6572		11.8071	7.26177
11.677	9.435		11.278	11.32		8.505	13.101	5.154		8.50013	22.1009		10.7221	6.30791							4.4471	8.25565	10.3009	17.2237	9.08418		7.22413	9.79823
32.724	7.93		18.224	5.604		7.851	4.514	5.864		30.982	14.4278		12.9608	8.53174							5.95673	7.22964	6.37524	7.78464	14.7743		8.70114	8.07863
0.572	0.207		21.405	4.304		10.735	10.374	2.299		18.823	15.8367		13.9797	22.3827							5.05008	8.34081	1.89475	12.7763	5.95069		6.51344	3.94787
17.921	8.984		27.417	12.26		5.037	12.57	5.604		8.26021	6.8792		12.9846	25.8086							1.05265	2.49262	9.28088	7.60972	3.80756		15.0922	3.697
2.475	12.171		27.69	4.876		11.318	2.769	4.982		4.0216	12.473		19.5272	7.16504							9.12985	8.05841	1.39048	7.75943	23.4003		6.02504	3.19346
21.575	10.343		33.043	10.372		13.496	10.149	6.478		4.41053	19.1848		13.2251	9.88165							2.57162	14.8992	6.25571	11.9923	10.2475		9.79822	5.32556
2.859	7.197		16.715	15.391		14.37	4.966	5.237		12.9433	13.0757		17.4994	21.2545							4.12495	6.94057	11.5515	7.29605	15.3795		15.5255	8.51396
21.135	0.246		10.555	16.499		4.76	11.538	4.616		12.7082	11.1515		11.0407	10.0622							6.46617	5.4273	1.67121	11.0208	1.35131		10.4377	5.53191
4.792	5.186		25.353	4.88		15.938	3.9	5.592		32.3825	16.5828		19.0554	11.1628							0.567014	8.07093	12.1057	6.49109	5.47885		6.7471	2.53153
26.717	6.004		10.662	6.946		29.574	5.021	5.662		20.9892	10.0773		25.9294	11.7242							6.53511	10.5106	4.42235	11.1913	1.13541		2.96262	4.2944
20.037	0.171		26.936	5.353		21.898	5.139	5.499		16.907	30.6109		27.3562	22.9271							5.14882	2.08609	5.81556	5.33602	5.97924		6.93246	8.63927
4.856	12.339		27.811	15.601		11.338	6.448	5.455		5.81553	29.5423		32.8162	8.7642							9.43348	3.02089	26.5378	14.9995	10.3194		8.30354	5.2447
8.257	9.44		0.867	8.538		25.328	5.352	3.897		29.3679	5.70852		20.0077	21.0519							1.12788	5.41078	2.66327	7.94816	1.45103		2.89294	5.90829
0.932	7.159		12.729	15.003		13.006	5.411	2.648		11.2101	6.16035		25.7211	9.7452							5.3879	9.27798	10.0849	20.6291	5.83649		9.07809	5.93295
9.371	11.118		18.85	12.668		14.694	13.466	3.9		13.9574	7.20107		19.5607	11.8572							6.04513	7.17335	7.43423	9.22161	16.7		14.2917	5.16473
9.094	6.446		5.633	5.678		17.228	6.866	5.581		14.1707	3.7372		22.3145	11.8376							7.91707	7.20776	5.71562	2.45772	25.6279		9.20301	9.41501
0.37	4.989		28.908	15.922		13.158	9.847	5.35		6.8485	7.1088		8.28538	10.2008							4.43691	5.93745	11.2589	11.2205	5.69814		3.02175	9.84209
6.789	2.471		22.422	2.627		12.112	7.927	5.12		21.2049	23.9311		21.4626	24.2128							1.37836	7.42356	5.22582	11.7259	8.97224		7.2498	7.36173
9.406	0.235		6.5	3.662		7.643	5.584	4.368		12.1403	12.131		18.0638	13.4707							3.04166	4.72931	4.52838	14.6005	13.6129		9.50098	2.77042
3.552	5.427		5.69	7.668		34.018	8.651	6.172		25.9558	26.8457		9.92911	11.3195							7.61401	13.32	14.201	18.0455	5.87515		14.0131	2.22219
2.589	0.399		20.783	2.52		15.582	3.31	6.133		19.2986	4.037		12.1307	11.5527							8.90022	12.2111	16.6245	14.5603	22.1144		9.43295	4.30449
11.242	6.833		16.837	12.614		31.867	9.538	5.978		27.534	10.0288		9.94384	1.96726							4.47139	4.76027	7.6784	8.26274	8.6775		13.858	1.83473
11.386	5.95		8.295	7.32		10.4	4.806	5.007		3.7688	17.808		19.3813	12.4102							12.9988	6.23595	14.6481	6.27582	7.04805		6.16636	5.4518
20.447	0.8		7.698	10.213		12.513	1.976	4.242		11.0566	12.9762		21.3068	13.0533							6.79058	3.24482	11.4354	11.8196	18.5849		9.35329	2.50389
21.599	11.204		19.672	10.509		12.109	5.789	5.009		22.4387	17.9273		16.9493	13.0966							1.69994	6.1941	1.21141	1.52336	2.16469		7.44409	4.39205
22.777	4.65		16.23	6.027		9.713	4.165	5.227		24.208	29.5454		8.06672	32.4042							6.36965	5.0983	5.89453	9.79752	10.2092		9.06968	1.93071
11.956	5.104		6.519	5.928		5.663	7.162	5.578		29.5642	3.61321		10.5186	8.72894							5.47668	8.91194	5.22288	7.74483	2.21738		4.02795	8.1669
4.263	0.562		13.641	8.901		5.723	3.791	3.906		26.3136	4.49936		19.852	14.9308							8.81433	7.95264	8.53388	5.35828	0.823601		11.6207	2.82031
8.878	5.743		28.513	8.825		8.417	9.619	5.628		22.3546	21.0931		12.3259	13.1195							0.750926	8.29395	12.7809	18.6615	8.37846		21.2049	7.2208
6.871	5.153		6.524	9.677		9.828	12.032	5.821		24.1584	15.6152		8.09815	6.37084							7.88363	1.83456	10.2316	20.1925	13.952		7.76231	8.67761
0.367	0.911		15.371	5.232		12.775	13.346	6.075		14.2429	11.8607		8.33059	9.9963							0.829768	5.19768	1.51049	8.10982	9.67354		4.97651	6.16422
9.921	6.974		21.088	4.816		9.057	6.626	5.897		14.2509	7.37505		22.9037	8.41213							1.78007	1.53679	9.4706	14.5962	13.5683		12.6902	0.54636
3.763	10.025		4.263	16.763		7.234	8.157	5.258		17.4469	14.3922		12.3763	11.5222							5.04537	11.5449	3.02775	10.2216	8.65969		2.92777	1.86275
0.345	6.271		3.354	32.999		15.046	6.683	6.007		14.4985	10.6226		10.816	12.921							6.35677	2.03417	2.5984	6.30895	7.34398		9.05779	2.15637
10.028	16.503		3.257	3.231		19.731	7.157	2.925		29.4609	5.98705		19.3533	14.231							2.48958	5.54108	7.84357	13.6267	7.07991		12.0639	3.55587
0.261	4.758		24.936	7.946		6.942	7.347	5.306		5.34171	6.99903		12.7207	11.8088							0.950587	7.45814	6.35025	6.7868	14.1042		6.44833	10.7143
28.564	0.471		12.63	3.741		12.199	10.02	4.774		30.4287	17.7648		18.4546	23.342							4.13528	12.6195	16.3036	12.9428	9.56935		10.367	7.92848
3.938	0.455		8.785	11.521		7.058	6.135	5.164		3.88091	10.1024		21.6071	8.90293							4.30267	12.8357	1.47201	13.1066	11.2085		18.5818	4.74885
3.223	4.259		17.976	5.28		21.097	17.477	4.844		20.2384	9.04815		18.8932	12.0769							5.5336	10.7967	0.980994	15.1632	26.9684		2.86872	10.8726
5.625	4.66		17.524	5.695		4.683	7.736	5.177		5.79448	7.97288		9.72591	10.1907							8.98973	2.35665	10.2751	23.7243	8.55595		5.99164	4.34091
5.019	4.556		20.719	5.227		24.472	5.006	5.214		15.6691	4.73783		25.282	18.8871							1.01227	8.01219	8.24489	17.771	6.60967		7.99341	8.44093
7.998	6.911		18.985	2.276		15.864	19.093	4.582		21.8002	6.98861		24.7059	19.9351							4.14313	6.86832	6.49593	3.34527	7.86514		6.18348	5.10396
13.302	1.314		17.004	7.811		7.789	5.36	4.894		17.2337	6.13483		37.3748	15.2452							1.56091	13.4707	1.02046	5.64609	17.7364		2.95468	5.88307
9.135	0.431		10.806	8.48		11.333	4.695	5.885		5.96116	14.4917		11.5953	10.5105							2.80656	3.89694	8.09285	14.6836	5.18382		3.23258	9.87853
1.833	2.406		7.492	9.21		10.23	5.223	5.515		12.561	12.6518		11.103	11.7058							4.0354	6.16136	7.43573	12.0126	9.50005		7.05013	5.34382
28.117	4.359		13.34	11.318		9.785	8.515	6.076		37.766	11.5604		17.9021	10.2866							4.53693	12.5433	16.5276	15.6924	7.28473		4.39476	5.5483
5.353	4.592		7.233	2.6		11.073	10.978	6.177		28.4835	32.0835		9.92849	12.4673							3.63871	1.99134	7.78792	10.3646	16.9425		4.52178	6.42181
2.961	6.782		10.08	7.496		6.249	12.61	4.599		19.924	18.8056		14.0167	13.8045							2.95535	10.6842	6.9167	10.7522	21.9204		2.7318	4.64074
4.582	18.115		4.483	4.421		8.002	5.784	1.116		30.0838	6.97665		10.4578	7.54952							5.60519	4.85681	10.4526	8.12139	13.4246		9.99477	11.8759
31.385	5.343		20.127	5.147		6.033	7.26	6.093		22.67	19.5409		14.8613	19.0274							6.8638	11.4537	7.17352	12.4332	8.17177		2.77961	2.42073
30.161	2.201		5.788	4.939		14.002	2.587	5.517		18.3559	16.1725		25.2295	7.6456							0.98115	7.69095	10.7039	13.9699	17.2045		10.18	10.133
14.262	4.207		23.262	4.751		4.975	5.942	4.603		9.7155	3.53893		13.2637	26.844							11.9573	12.5437	11.5369	11.6751	4.71162		2.93975	6.41344
4.216	5.321		11.588	5.366		9.054	5.36	5.523		25.2279	3.99263		8.10095	10.1411							8.6907	1.80353	9.92066	7.96895	11.538		16.3458	9.15245
1.751	4.511		8.995	7.304		5.386	7.582	5.51		14.4128	18.4587		11.5773	14.5549							4.01753	11.1903	7.74469	8.83691	5.7889		7.09508	10.2896
11.762	8.763		8.614	6.534		18.556	8.72	4.888		16.1363	13.5076		13.8307	12.3437							3.24302	8.35939	0.894109	6.41507	11.1836		5.03053	8.97096
2.822	9.119		10.761	4.867		4.523	7.399	5.338		35.3832	5.48863		26.2013	24.8724							9.80579	6.04373	14.2215	9.77255	3.08058		10.8571	3.81324
4.778	4.537		15.468	20.334		11.288	17.096	7.185		6.17849	13.4795		13.1624	13.3823							5.5783	2.41169	8.96694	9.87117	8.81907		9.60307	4.15335
2.18	8.554		15.466	8.968		8.287	5.543	4.944		24.0282	6.61592		30.1752	9.48801							8.66745	4.97997	5.98524	26.4916	0.854489		4.666	1.7447
7.057	0.391		5.035	14.563		10.817	4.865	5.493		20.4998	4.87514		10.4105	9.62045							7.61756	6.90798	9.147	14.4241	7.69019		9.32	3.47566
2.211	0.434		23.839	7.76		16.288	4.029	5.475		14.2463	15.9628		22.0106	11.5204							3.85335	14.4179	13.8537	2.3991	6.66177		10.546	1.82655
1.271	12.49		18.22	21.582		10.666	6.01	5.825		22.1906	23.6603		13.672	15.0656							13.1394	7.17523	3.86171	14.5604	1.94184		15.3279	1.51986
12.322	13.475		14.203	6.424		7.979	3.25	7.4		34.0546	6.27577		18.3808	9.6944							0.578059	12.7157	10.6546	20.1539	5.02524		2.8432	3.01273
8.635	0.71		24.511	8.459		5.765	5.571	4.228		13.8325	5.72453		20.8792	7.17558							5.7547	11.0871	10.6627	14.9744	28.3707		19.6309	3.12354
4.554	1.163		18.29	4.764		5.551	4.305	5.617		4.36865	15.3818		19.5459	18.0473							6.20127	9.4363	11.8768	19.2438	20.4142		9.41683	3.65197
4.044	5.855		9.988	5.056		8.022	5.905	5.426		18.992	13.2547		15.8361	6.4146							3.98084	3.068	8.80293	16.9627	8.81238		13.6497	5.77488
0.948	1.376		12.91	5.04		15.505	5.262	5.536		31.5068	15.2918		13.2579	12.7805							4.9727	1.78506	1.03949	6.08467	11.4522		12.1386	7.83595
37.195	7.07		10.604	14.195		10.075	3.577	5.495		18.5006	14.6616		15.0397	23.6544							7.43497	2.40821	5.15668	1.7457	23.7989		6.77799	3.19994
8.673	6.289		19.323	5.365		10.28	11.585	4.093		18.6878	10.5204		11.2319	7.7046							5.06998	4.91018	6.29552	7.12926	7.24623		14.0082	3.97738
9.628	5.49		3.23	4.644		9.354	6.918	5.15		23.5567	13.0803		31.8091	12.9114							1.62561	8.95755	7.78356	12.9923	3.07268		10.0853	7.69034
0.769	9.538		13.152	5.818		15.559	8.709	4.961		10.4348	7.27314		20.9077	12.6739							8.59163	13.4903	10.2368	11.4456	7.0311		14.4839	1.5662
14.429	6.803		5.243	9.225		9.895	9.709	5.708		14.6506	13.7694		9.45442	8.7723							7.12245	14.3981	5.46689	7.91043	19.6923		10.6011	9.6196
17.339	7.664		13.715	9.516		11.675	7.094	0.727		7.60214	22.3785		11.8159	6.95123							6.60376	1.59992	12.4801	7.94914	12.2536		11.0673	3.49243
21.885	14.185		9.07	7.229		2.739	8.836	4.6		11.854	16.4365		19.4103	8.81446							7.71072	2.32786	23.2125	7.10656	13.0771		11.5784	10.8806
22.869	7.419		8.007	6.059		19.577	4.63	6.054		17.8238	8.37038		11.1884	10.5334							6.0404	2.43079	1.5749	13.6571	15.5111		17.5974	2.21412
2.764	9.926		10.834	4.6		23.186	11.119	4.884		17.7221	2.93641		16.0941	9.78585							1.15233	1.86904	9.85117	7.60245	6.27907		6.02719	9.24993
11.133	3.753		14.567	5.542		3.25	7.184	5.797		7.63602	26.1002		17.9931	14.0236							12.3359	5.30065	6.1682	16.0852	12.5125		2.9103	6.14515
7.022	8.276		3.784	4.862		33.85	7.27	4.5		20.3717	5.98059		12.9656	11.7675							4.14997	9.74736	9.98876	11.2431	8.75634		9.8099	3.88076
24.377	5.581		5.171	7.022		25.842	6.048	5.254		23.2398	13.6581		6.88878	7.65752							10.1631	7.25472	2.28047	3.90007	1.5858		9.5872	2.61561
0.232	0.55		20.972	11.247		5.917	15.74	5.624		3.72056	22.7506		19.8467	13.8292							4.07111	9.54087	1.62192	11.3959	6.16372		10.5395	3.30045
22.279	8.114		21.371	6.26		11.279	7.083	5.168		15.5135	17.9825		12.6005	17.2422							5.05744	12.3445	11.2272	20.4838	7.72276		15.1739	6.26976
7.283	12.056		13.155	4.203		14.186	10.036	5.853		15.9823	14.3259		11.924	14.3661							8.51198	5.9477	5.55573	10.826	12.9764		10.4546	8.33709
19.334	1.971		21.82	6.551		6.946	5.055	5.134		23.5647	19.585		13.2393	7.08296							1.6941	2.02893	0.9027	16.446	9.89058		5.16479	3.60123
18.666	5.679		29.279	7.545		5.974	4.418	3.984		3.80273	20.8288		19.5957	8.51494							8.8579	4.96358	6.5878	7.33147	7.37978		11.6601	2.77829
35.198	11.496		18.75	12.518		22.625	6.392	5.522		6.05535	9.26905		7.48838	9.85864							6.333	3.13695	15.2694	25.2358	21.2588		14.0111	7.9153
17.216	10.412		11.905	3.9		10.707	2.307	4.564		17.1188	6.51743		6.08106	23.5806							5.48745	10.7772	6.8587	14.2855	4.71993		12.9564	6.46379
8.599	2.774		15.843	0.65		10.36	3.027	5.305		24.7917	11.5369		9.9094	8.35469							1.36775	1.5739	20.0048	12.0109	7.37658		12.1733	7.6869
10.131	0.804		20.515	12.005		13.147	5.269	5.894		13.6012	9.37591		10.3789	12.8934							1.66359	7.67785	7.16232	8.99678	1.27974		6.90211	10.0158
19.499	6.013		32.505	10.981		10.403	4.771	5.721		12.8853	34.3164		19.9431	13.9157							1.34376	1.72047	8.95002	13.7053	6.94999		14.8534	5.95466
7.282	6.046		25.962	7.8		11.358	18.054	4.629		7.56942	12.7457		7.43252	7.87994							8.8224	4.83178	11.7866	16.5482	6.7935		15.5544	10.6032
7.204	10.564		1.3	11.533		10.838	6.312	6.34		26.3368	18.6043		24.8701	8.41747							3.79872	15.1511	7.97989	7.86477	24.07		8.89396	5.7922
6.728	10.213		27.2	15.32		22.283	5.956	5.619		28.7722	11.3266		6.12753	13.3219							2.99652	3.41672	12.1576	9.73037	12.8955		15.7118	3.72556
3.804	2.521		15.762	9.337		10.562	25.556	5.376		13.312	9.85641		22.3408	13.1037							9.39653	6.64084	14.9027	14.2363	8.7491		2.94619	11.7315
9.453	0.46		22.116	11.422		15.143	9.664	4.879		23.6219	9.93334		9.11091	6.36689							0.58283	11.2059	7.457	6.56388	13.6753		5.16361	6.11762
13.965	0.786		17.01	5.93		19.315	5.465	5.486		18.1677	16.9129		4.21059	17.6859							5.81764	3.99914	10.4305	13.9648	8.10184		9.41251	5.94397
16.912	4.596		14.623	28.181		1.406	5.203	5.572		12.4706	7.39247		13.7299	15.8602							1.82456	4.74524	0.974283	14.7773	13.6596		11.1947	1.87355
10.215	2.123		12.629	10.961		13.24	15.166	6.613		37.7941	13.8579		9.69586	12.4744							7.89042	3.22616	15.4041	17.2537	22.1168		7.8173	7.7913
12.161	24.235		15.013	19.52		9.103	4.805	5.027		28.7635	10.4679		24.2712	8.18154							4.13399	2.76144	2.30429	12.9874	11.8932		4.46347	4.75084
19.893	8.104		10.677	7.009		25.817	4.547	5.126		37.1757	7.63808		19.7489	6.88578							7.77859	1.69178	1.62529	1.7393	10.9214		10.3724	8.15939
27.967	11.012		7.303	20.8		5.676	2.765	5.539		6.71116	4.79503		7.89376	8.91574							6.68639	1.68476	9.27108	12.4588	10.6986		13.8672	3.08315
17.917	0.437		24.192	17.459		5.74	5.251	5.765		14.9426	4.24671		34.7059	20.3376							8.01075	10.3801	6.38418	5.76773	5.71465		8.16191	5.4021
14.696	2.807		19.589	14.998		8.866	5.272	5.788		24.4567	17.2922		12.9252	8.35407							8.13215	11.0477	24.6831	23.5087	6.05647		9.13209	2.39734
34	0.649		23.813	1.3		7.056	5.184	4.776		28.0927	8.61956		18.6619	16.2002							0.701239	9.10305	15.2092	8.00013	14.51		2.93628	7.39564
6.76	1.664		25.179	8.032		6.962	2.859	5.711		15.9832	3.46028		15.1816	14.9179							3.36394	5.43119	8.19534	13.6599	16.1755		2.89059	8.26529
14.476	5.969		8.978	16.998		6.207	8.486	5.481		6.80733	7.16903		14.8261	25.2542							5.58572	18.3597	4.59807	18.286	20.6432		14.3682	4.6681
5.972	0.391		25.831	15.25		7.054	7.136	5.445		3.99735	16.3493		19.387	8.16806							5.1886	9.5927	7.04208	10.7671	9.26013		6.44036	4.8481
33.925	2.775		9.896	6.532		1.767	8.507	4.834		8.88832	14.9262		6.93328	14.6837							6.44368	9.62967	9.40494	9.4639	13.7835		0.54636	4.65842
14.499	7.433		0.194	9.055		10.888	0.291	5.258		14.5529	7.94034		13.8014	17.2641							7.45733	7.46216	10.0893	11.3826	23.8023		2.95501	2.76739
5.988	2.304		12.083	20.76		7.498	0	2.117		5.3256	6.21484		6.17721	19.2657							4.00102	3.76049	11.7465	9.25278	4.77065		9.59725	3.54442
17.566	9.707		12.236	12.801		8.335	4.495	5.76		22.7089	30.6462		10.5913	13.1971							3.79702	4.87854	12.4927	11.9719	1.27527		7.50945	4.64316
20.123	6.396		23.187	12.209		9.843	6.781	5.055		19.7801	6.74633		18.266	7.23239							9.52049	2.96379	1.50312	13.9329	22.1152		6.00059	7.19859
27.15	5.053		12.478	4.999		17.419	1.3	3.358		31.3285	21.9051		10.4879	26.5018							9.38761	1.88598	5.65152	15.6363	7.21631		14.0222	7.25074
26.867	4.512		6.247	14.765		8.962	0.767	2.971		18.2067	4.62845		4.94738	14.8041							3.00898	12.2519	13.343	8.53345	9.09977		15.0881	1.4528
5.454	8		4.744	6.678		8.495	11.887	6.53		15.1341	15.6876		11.459	18.9374							6.38895	11.9895	1.14688	16.6571	2.365		11.0771	2.45614
19.161	12.172		3.658	5.623		12.939	7.797	4.117		3.94782	12.9566		9.55777	15.5622							4.21702	8.43455	2.22575	7.9836	12.5109		6.56007	5.59139
9.362	4.279		20.856	9.967		7.09	10.4	6.035		11.1594	6.52025		27.0424	14.8009							4.01325	11.4938	12.4568	2.88169	10.5453		8.42554	7.30176
22.457	0.192		14.768	2.993		18.38	14.572	3.38		29.9172	25.5116		32.5362	15.1034							0.610929	3.18897	4.77639	10.8755	9.63634		14.915	4.71574
16.866	10.316		12.059	13.412		9.98	16.366	3.446		34.8581	21.7432		7.46548	23.1627							6.05674	9.82097	10.3804	19.0326	17.524		5.41048	6.63321
17.958	0.851		2.919	8.788		4.975	7.274	5.993		7.15682	18.3077		6.18616	10.4473							2.00039	7.41714	11.5564	11.653	11.2967		16.5777	2.33422
5.492	4.682		14.209	13.568		17.431	15.676	4.765		6.33028	17.9831		21.0789	27.6951							4.05636	1.75111	10.5302	17.9929	10.2378		11.7067	8.30139
13.518	2.406		15.086	19.526		6.077	1.3	4.875		30.1654	7.96838		9.13763	8.41784							0.642738	7.05891	5.86737	9.72686	7.37415		10.5547	10.272
9.526	8.59		7.84	4.71		20.374	6.864	7.227		17.311	7.15362		25.573	15.7883							1.5431	12.7166	10.4724	14.2633	17.4238		13.0311	8.00304
8.504	19.584		27.923	4.116		9.641	10.11	7.054		19.9125	18.7265		26.661	30.4679							5.10547	9.02745	17.7792	7.12524	10.7365		11.9418	3.91497
14.326	11.277		2.059	5.408		8.301	11.739	5.692		4.35941	9.51421		12.9809	21.9217							3.81556	10.5492	7.88967	15.1081	0.926609		9.51759	8.13164
0.713	1.593		14.601	8.05		6.174	6.94	2.134		5.02199	25.2248		12.3851	11.243							2.34016	2.99382	11.9615	13.0131	10.7835		12.6343	6.93009
22.812	17.259		27.904	4.11		8.582	9.206	5.342		25.0293	15.1493		24.1829	7.66551							0.838955	8.39451	7.55029	5.72695	10.1139		16.9071	3.89702
15.186	6.061		25.12	12.472		15.131	2.456	5.535		10.5512	6.00463		11.9934	14.7793							0.873499	11.9973	17.3937	14.9057	9.7991		12.6205	4.54001
8.017	5.607		6.324	9.826		4.799	12.103	4.975		12.2104	14.1631		12.7633	25.3596							2.35619	2.99157	11.269	11.9021	17.6695		12.7291	8.94195
26.968	7.957		10.086	10.407		12.948	4.269	5.235		19.1697	10.8868		10.744	11.9627							0.643523	15.9936	5.36434	13.7283	15.022		20.3737	4.61129
8.282	8.761		9.526	5.128		8.357	4.804	5.478		28.4106	17.1033		22.1339	10.3152							4.57753	4.9671	1.20192	18.9439	11.2388		4.92709	3.32702
0.927	0.277		12.28	15.223		5.043	8.175	5.637		4.21506	23.5746		17.0831	10.3444							8.57621	7.69824	3.90589	10.0956	14.5647		14.1025	8.93383
0.957	9.693		30.352	7.469		4.734	7.763	5.991		15.5787	10.4797		11.8084	8.30355							6.03465	6.99271	9.88842	7.16776	6.08545		12.4606	4.91647
13.349	6.542		2.691	10.903		14.579	6.067	5.859		27.0294	7.02569		13.2571	7.88031							1.68678	15.698	4.59368	23.2312	6.17238		10.1018	7.03307
34.502	8.628		9.955	13.878		4.194	21.977	3.093		8.7497	5.75145		7.12747	8.55368							2.77362	4.65964	7.66007	19.6908	1.45463		5.73147	3.64643
5.547	8.545		9.06	10.427		7.085	13.264	5.283		5.82383	5.38517		22.4064	25.1442							6.19548	7.20246	20.8474	14.1747	1.86097		10.1344	8.31486
25.653	40.575		5.47	18.417		18.129	19.806	5.832		23.2958	17.2908		16.9046	8.7127							0.653548	10.9206	6.11245	5.95639	9.87028		13.5527	7.78384
26.927	1.812		14.202	14.944		9.326	7.8	6.072		16.3627	26.19		7.5018	7.01029							5.22351	9.00348	8.6378	0.785764	1.50803		13.6202	8.19239
27.3	15.678		12.56	14.31		19.817	3.149	5.298		4.68345	4.05019		10.8625	8.11332							1.93542	6.65759	11.651	7.54119	12.3399		10.6382	4.38414
9.507	0.981		16.902	3.459		14.1	3.373	5.531		2.98539	4.39453		21.3905	20.4316							5.1778	10.5673	7.73196	5.81403	2.14861		5.43207	3.19492
9.793	1.028		10.869	5.071		12.496	13.136	5.064		29.6731	15.13		11.1818	10.6507							4.78603	1.70143	4.80252	8.89099	2.7683		6.32399	3.46259
9.971	5.493		15.353	6.559		5.518	10.612	6.136		27.7859	15.0613		9.41027	18.1817							0.996064	8.54889	10.1908	11.1491	11.3727		17.127	5.47954
21.73	20.802		16.081	7.02		8.101	9.142	5.539		28.1815	12.5764		15.7391	9.31199							6.5894	8.10569	6.50925	9.09424	15.5936		14.6744	1.63027
2.86	10.4		11.244	19.116		12.889	14.075	5.164		11.4098	15.3723		9.12533	10.5775							1.9065	8.25821	15.1797	11.0662	5.81604		13.2487	4.77087
22.307	1.845		7.076	7.743		2.089	5.049	6.523		6.8877	16.8998		23.8957	19.8101							7.35758	6.50401	10.7424	10.8615	2.31691		6.373	6.95414
31.578	18.227		7.484	4.657		25.312	7.25	5.839		12.1384	11.3448		24.5001	10.6018							8.46385	6.41642	1.18707	17.2013	18.1122		11.2671	9.23126
8.832	5.413		16.977	8.903		9.369	4.695	5.22		30.1383	6.39637		19.9426	11.1012							3.64577	8.78045	7.07092	6.47662	15.033		7.84903	2.54082
1.732	2.424		15.653	6.484		10.362	4.806	5.524		16.7853	9.72136		8.70114	6.39416							3.76932	13.9803	13.0246	20.8982	5.62453		10.6066	4.68945
30.716	10.635		16.206	0.79		7.8	7.643	1.795		12.2388	14.6342		14.0646	29.5623							0.832774	10.6551	7.45153	8.93267	7.11343		10.431	3.25208
5.54	12.618		24.294	19.514		9.456	12.342	5.496		30.827	15.2193		11.2763	10.9534							0.604086	4.78548	8.10977	17.4751	4.76577		14.6266	7.38375
9.881	2.6		11.722	5.293		22.388	16.988	5.059		7.41359	28.0986		20.8861	13.7226							5.40967	4.17657	10.2884	6.6083	8.78481		7.29336	8.58053
18.32	1.712		3.119	5.47		17.842	6.327	5.366		9.25579	10.584		24.8254	6.0984							4.41957	5.77509	9.35317	13.5847	20.0166		12.6224	2.37535
31.628	9.56		13.745	10.856		16.098	4.325	5.158		3.49435	29.2427		6.75355	9.84223							5.39931	10.7622	5.8159	9.66402	8.72539		5.8473	7.28378
5.961	4.682		11.974	12.179		21.8	5.428	5.646		11.7313	10.0599		14.9679	11.869							10.0671	5.49803	7.31655	16.2571	22.7042		9.45174	7.77745
0.52	0.653		20.281	13.433		6.105	6.096	5.542		5.57278	12.0504		10.9228	19.9109							3.6973	15.8172	1.10574	10.8755	19.1684		6.9861	5.01589
0.736	2.811		19.798	5.003		17.542	1.785	5.997		27.9178	20.9251		8.33116	11.1005							8.09006	10.2568	1.13636	8.44483	10.2029		12.6351	10.4856
24.651	15.279		8.699	9.654		7.507	5.72	2.592		19.1498	15.4343		12.3742	13.1003							1.30102	10.9	6.12486	14.7257	10.2128		10.4213	7.46479
2.354	4.174		16.197	5.203		7.002	5.201	5.388		14.4052	22.877		14.9513	11.5877							9.65919	11.4028	8.63544	20.119	18.8923		14.6642	7.86776
4.959	9.693		19.76	4.815		6.431	6.932	5.366		29.4054	32.7981		4.98554	6.45213							5.54978	7.98655	8.95278	11.7122	11.5749		6.63593	8.99019
4.37	5.831		15.822	4.028		17.874	16.662	5.296		6.2028	7.38693		16.0325	19.8025							9.16669	3.21313	3.32166	27.3334	6.20991		7.79164	10.4937
7.702	17.555		17.772	15.332		11.975	4.615	5.325		19.5221	11.1848		22.8942	14.84							3.54753	7.16418	1.75634	10.2285	24.6981		14.317	4.41315
5.55	1.443		14.315	6.634		16.715	5.853	5.889		3.47207	10.0582		18.9442	11.2516							5.48321	7.24215	6.07712	17.6277	2.07559		12.2068	4.44942
1.754	7.048		15.093	6.332		5.513	5.734	5.317		5.13249	8.45561		13.4956	10.1242							6.56542	2.77109	9.86774	1.7257	20.7935		2.87783	7.82279
20.175	9.487		22.637	12.872		7.641	6.58	5.913		25.2598	12.1314		8.568	6.94321							10.8726	5.33479	0.850936	17.1311	11.0133		10.3605	5.02307
15.594	8.769		16.972	20.135		4.193	5.701	5.418		19.7275	16.5636		7.35244	12.3957							5.57948	16.2997	13.5945	2.72795	28.0963		13.6971	4.46712
18.556	6.5		15.721	9.093		10.393	4.97	5.225		13.7516	13.0212		10.2606	9.38418							5.71854	5.94062	12.2366	14.6454	26.8027		6.79151	5.20975
8.499	5.096		14.226	14.845		9.326	6.164	6.099		29.1238	10.6694		18.4129	8.76226							6.4278	8.59065	14.8198	8.05801	6.62611		8.30701	1.38651
5.452	8.753		3.374	7.834		7.708	9.315	5.657		5.98723	21.5929		24.5311	12.1756							5.276	6.6552	9.78868	25.0252	16.9091		2.94892	4.27721
5.533	4.739		10.686	8.254		13.785	6.996	2.131		38.3064	10.8322		14.5258	8.42362							4.06553	11.0636	5.30486	14.6987	19.7394		3.27119	12.3688
14.115	2.42		15.103	15.126		14.358	11.905	5.732		24.2864	14.6564		18.5001	11.074							8.85416	6.19032	12.3161	13.1425	12.6568		3.38784	7.82635
4.113	19.466		16.832	19.891		15.631	4.628	5.267		27.5781	16.8734		13.4544	7.02598							2.13465	4.893	7.09786	11.0044	23.7393		7.58442	3.36346
0.294	5.67		25.034	5.879		4.902	12.819	6.792		20.6609	17.1713		6.74269	34.99							1.32588	12.7112	4.17692	16.5054	10.6133		11.7952	7.62713
12.001	2.554		28.152	20.976		7.524	5.094	4.833		24.7609	15.4875		11.6572	12.0175							4.44683	8.23801	7.39263	11.7793	13.5627		6.61111	4.99841
18.846	6.202		19.314	4.884		6.159	9.64	4.759		22.3292	25.1154		15.0648	6.78443							5.07663	8.74714	8.89177	1.6168	5.53685		11.4208	3.82011
6.331	5.811		11.7	6.919		19.826	6.837	6.002		14.2981	6.77679		20.5401	12.1024							4.5601	13.2772	3.05062	12.0078	13.1946		13.0233	5.90919
0.33	11.187		15.215	7.925		10.155	4.195	5.431		8.80225	13.805		23.4823	19.3792							1.17145	13.536	6.01209	13.9254	8.13611		8.33481	4.81244
26.967	0.402		14.81	5.752		7.667	8.595	7.226		30.3994	5.19875		14.4833	11.0888							0.463431	4.09289	3.82298	19.3125	16.6669		10.0522	10.0824
26.053	1.414		9.1	5.958		6.756	10.217	6.344		31.8878	11.4134		19.3379	31.8336							7.03738	13.1744	6.29599	13.487	4.70208		11.3005	3.75731
0.701	5.356		1.451	2.613		13.216	11.675	4.946		12.8415	4.32836		28.2529	5.46395							0.666825	16.7166	9.3965	8.29824	14.8341		3.78611	6.99109
19.883	5.778		23.026	6.962		12.208	6.812	5.376		30.9501	7.84951		11.3624	15.9008							5.11472	11.3896	10.4604	13.9301	13.8039		7.83481	7.33333
23.736	1.83		21.6	6.702		11.363	5.284	5.496		3.52658	6.54453		6.26092	11.0567							6.29258	6.10569	7.15051	6.70065	0.941639		12.8232	5.94262
2.5	3.754		34.675	12.019		18.482	18.256	6.252		10.6039	19.1694		17.3185	9.43421							6.06076	7.80724	10.9696	22.3217	8.64621		15.9216	6.2264
1.056	1.992		5.114	3.555		14.647	6.247	5.758		10.2013	11.5524		10.7928	12.1535							5.29617	20.919	6.40761	16.1602	1.86769		16.7164	9.2401
15.268	7.728		27.499	12.308		16.236	4.89	5.48		28.8798	19.8798		5.97473	15.9151							3.40759	18.933	11.7169	9.96225	25.3765		11.524	9.55618
16.179	1.963		17.775	6.532		11.335	7.029	1.07		5.91375	12.8615		29.542	6.88523							7.62409	17.1143	7.88544	5.21545	9.71932		4.07185	8.05386
17.858	6.065		16.584	4.059		14.035	12.361	5.714		27.883	12.1189		18.7017	10.4043							4.46761	9.41326	9.23263	8.44039	17.73		10.0457	16.6766
8.223	5.494		14.271	11.344		19.762	6.381	5.988		5.00261	13.3336		17.2448	13.4936							8.59177	11.045	4.28322	10.1016	17.5187		15.3551	9.35505
6.393	7.001		21.392	13.78		8.65	5.867	5.242		4.5344	4.71926		14.3306	23.6792							8.79252	8.58556	7.01321	10.8228	8.22085		11.3147	8.52874
16.415	9.837		6.258	7.513		10.099	4.743	5.581		19.1045	10.7167		6.15077	11.6043							4.8109	19.5456	0.832818	14.5002	19.0845		15.7127	9.9078
18.899	5.354		23.32	6.846		10.272	5.199	5.46		26.8812	26.6485		12.2932	9.25405							4.37627	5.4691	6.48606	9.74595	13.5293		11.0843	10.7032
18.588	6.731		3.9	4.566		11.041	7.393	6.265		19.0181	4.50266		12.4336	10.5989							10.438	13.5821	5.75451	13.8378	14.1509		10.5822	9.95377
12.989	0.602		32.65	5.699		6.369	5.399	5.232		15.642	8.09947		13.9969	8.54228							8.36156	7.44942	11.0595	11.7467	23.2932		3.20225	3.80216
2.097	5.735		5.2	3.127		7.688	5.693	5.947		30.009	4.12253		16.2909	10.4327							1.5436	11.5043	17.1843	18.6229	15.3184		15.4084	10.1892
31.307	2.413		9.275	12.638		19.838	4.763	5.828		5.38016	13.3012		28.1803	7.54144							5.25791	9.28297	3.67316	7.21135	2.04376		6.46606	7.58087
26.837	0.554		8.695	4.046		6.759	4.537	5.644		8.88539	7.01012		8.19151	16.889							2.76671	8.29574	8.97647	7.77268	8.96844		3.53986	3.08931
20.388	6.666		11.896	11.92		10.195	6.964	4.336		30.6893	15.6504		11.3191	17.2249							8.28432	3.74832	3.61413	17.0201	18.4881		4.79686	2.39338
8.98	0.796		25.63	7.844		5.079	4.778	5.852		21.9396	12.9075		14.4438	13.659							4.00764	4.33551	6.53256	8.2062	10.4051		11.0893	5.83303
11.845	3.954		20.89	7.623		26.535	6.49	4.731		23.7901	6.57819		14.8735	12.9959							2.11697	6.27365	0.90171	17.4481	14.5452		21.9276	2.6412
1.998	6.322		10.787	18.44		5.845	5.877	5.805		18.8999	9.75431		11.1271	15.5622							8.63435	30.4586	8.07389	12.6824	7.70989		13.0722	4.83382
6.779	0.957		1.438	11.153		22.441	5.759	3.828		6.23897	3.99189		18.9945	34.7418							17.3641	9.9015	8.41502	18.0715	5.00538		7.52965	8.04577
8.916	5.426		6.471	3.082		7.087	6.487	5.735		15.0839	21.1252		36.021	8.81957							6.34951	2.08282	1.3934	19.6226	7.80363		7.16408	7.4863
21.19	5.13		4.794	6.131		14.568	10.572	5.008		8.85118	5.65001		28.5223	11.6348							4.22642	15.4759	5.34344	15.6342	15.394		21.2317	1.43887
5.759	3.272		11.954	16.911		14.016	4.971	4.039		4.5931	29.811		4.47004	20.2821							5.85241	11.4966	4.78206	11.2154	6.37261		2.8423	4.03634
2.29	10.145		5.94	6.757		5.673	5.277	5.776		5.05218	21.7999		15.6768	14.7063							2.92359	7.10937	12.1986	14.8406	8.37604		9.33996	7.23587
7.013	0.396		8.676	10.196		18.694	10.256	5.968		24.7133	13.2559		24.3929	16.8383							5.10557	2.11205	10.5298	10.229	8.45977		11.0092	2.51068
19.684	2.167		10.257	26.148		4.328	10.638	5.36		33.3524	4.8413		16.5775	6.81982							1.12066	7.39639	7.33167	33.3914	16.2628		17.6075	11.4123
5.483	1.876		14.72	15.065		17.48	5.155	5.857		29.1845	13.9449		29.888	23.1373							13.1318	1.63692	7.97962	10.8864	15.4905		3.19513	8.44679
3.97	1.473		21.478	4.83		4.801	6.21	4.562		13.5831	11.5307		23.0821	10.7597							5.17281	17.7743	0.828436	5.0948	12.2525		12.0806	3.10663
7.844	1.584		7.23	16.9		8.123	2.297	5.719		7.68207	14.8968		11.214	24.9203							1.60145	5.08698	16.4464	6.96747	12.2682		6.12282	3.62606
10.436	0.509		9.679	13		9.877	6.827	5.139		12.8529	4.01346		27.044	2.45907							10.6146	9.25665	13.2062	16.935	6.10006		8.85815	8.74203
9.413	5.327		4.852	3.214		28.361	12.123	6.231		25.0159	22.0534		17.2823	10.3683							0.881256	7.33355	7.75029	14.1693	2.35426		2.79736	3.76511
13.232	0.266		2.201	9.318		9.723	17.207	5.186		10.8038	3.72539		17.1495	11.8276							1.79423	13.7134	10.8082	12.243	10.0741		3.14565	8.8162
7.955	4.232		4.413	6.564		4.774	2.642	5.411		16.3264	16.9583		7.84007	17.3094							1.81521	7.21906	13.2218	14.1483	10.735		19.9218	3.25479
8.442	20.632		7.04	8.883		12.43	7.907	1.537		7.91624	15.9425		10.3518	14.5637							12.3968	13.2711	6.3471	16.7885	9.96939		15.6335	3.01406
12.548	12.378		16.783	5.939		20.92	3.819	4.934		13.7485	9.83293		21.9051	23.3458							1.51889	8.75534	23.1614	11.1795	6.13129		2.85617	3.77688
7.249	0.19		8.765	10.709		17.613	3.912	5.936		21.6819	9.78352		5.10046	20.6279							4.81464	8.61816	11.921	13.2003	8.33669		15.2152	8.81882
0.522	4.604		11.652	5.607		5.871	4.639	5.988		6.39847	9.93599		19.4473	7.40425							3.39442	5.48804	0.743945	8.02218	14.0778		21.1351	8.80848
1.5	0.973		11.384	6.641		8.519	7.448	6.063		5.57301	3.8816		17.6688	14.055							9.37365	5.95566	7.71757	10.6689	8.55254		6.60369	6.74191
7.057	6.44		10.617	11.21		5.161	5.455	5.153		5.83535	7.71834		9.14545	10.112							7.71611	13.4894	8.53529	7.67876	19.7219		2.84509	1.29761
16.983	0.819		8.462	5.802		4.225	9.054	3.25		23.395	12.4897		18.5553	15.9024							5.84305	4.67931	4.83653	7.38991	25.3415		11.9624	5.55035
1.433	4.758		6.354	28.434		7.7	3.837	4.236		15.911	19.5412		10.7405	7.45298							2.53626	9.15694	6.03595	7.65218	6.56373		5.77516	4.22898
7.276	0.238		15.224	15.844		13.688	12.602	3.575		28.0845	8.67055		17.9616	18.1883							2.82642	2.32298	6.81226	7.72411	21.1108		3.27612	2.45862
3.327	5.136		12.616	0		7.345	6.937	6.263		15.132	16.3833		21.198	17.1732							0.848905	1.55856	10.2697	11.8315	7.63089		5.34041	2.39149
13.535	4.517		15.755	12.955		6.718	6.19	5.377		11.8553	19.3772		18.7512	6.82323							5.30733	7.17357	16.3883	5.20398	14.1641		10.6652	7.61214
6.254	5.794		5.556	7.012		23.533	9	1.625		5.54093	7.8163		28.1476	12.3131							7.44225	5.98011	16.2491	17.6075	12.7435		10.2423	3.40146
4.743	2.134		5.48	8.01		5.946	10.546	4.816		29.0471	7.30481		25.3116	11.9531							3.12151	1.71606	7.72826	22.9568	21.005		12.345	7.23994
13.162	0.368		14.085	13.735		20.359	10.194	3.449		9.60656	8.24263		19.9157	12.0018							4.99326	3.69319	10.8144	24.3198	14.1835		7.67426	10.6541
18.038	9.799		13.499	13.729		23.164	4.592	1.3		9.91606	16.4508		8.36593	9.32216							7.27441	0.332719	7.85005	7.45667	11.6855		3.98395	1.18287
5.666	1.202		19.004	6.5		12.586	6.872	0		25.9911	21.7402		25.7774	8.3506							5.52813	10.9176	11.2458	17.1718	33.2215		10.8398	1.86816
6.667	6.139		13.375	10.6954		7.151	5.783	5.029		4.50606	15.6386		7.7192	33.9227							8.75432	22.2687	8.83059	8.3652	9.88865		12.3109	2.54022
1.32	0.227		11.614	14.906		11.124	12.095	6.164		16.6604	12.084		11.0371	13.3348							5.62009	7.66308	7.60768	10.6015	5.6228		3.01689	5.54755
2.478	0.224		7.323	13.335		15.285	5.786	5.182		16.426	10.3325		10.2255	16.1884							7.97042	5.4033	13.167	7.37375	8.73534		14.4853	4.80159
0.367	6.555		7.422	5.128		10.02	1.463	5.131		24.12	24.6993		11.6032	12.9268							3.29445	6.60106	10.5429	12.4735	0.964886		15.0927	2.19368
5.91	4.764		7.952	12.017		23.514	6.337	5.671		10.8767	6.07816		16.0499	16.1567							4.45183	10.5665	15.5098	7.62356	22.1992		18.7453	8.70789
11.552	4.695		12.962	4.655		11.145	3.093	5.779		27.1237	14.2565		15.8626	8.12							4.41103	10.5355	5.72219	14.7476	15.9345		6.96179	3.78281
5.188	13.764		14.403	5.467		7.17	10.726	0		22.7023	4.77032		20.3152	36.2433							4.59453	8.11634	7.27938	9.19922	1.91327		14.7735	2.07022
3.074	12.947		11.375	17.483		15.47	6.21	4.007		20.0488	12.4588		12.9035	9.05752							2.44619	12.343	8.83918	7.83047	25.5533		11.8601	4.94185
5.533	0.686		14.307	7.829		2.763	6.885	5.59		13.8256	12.9086		11.0712	6.97365							0.681243	13.3068	10.2619	11.9073	5.22564		17.781	6.26574
10.287	8.406		4.787	8.769		30.317	9.795	4.938		27.0425	6.25119		17.4189	14.4021							11.1622	9.36685	15.2845	16.561	9.20336		11.1918	9.67046
13.172	4.732		18.389	2.949		27.151	11.099	3.527		30.6202	9.49469		14.9602	14.6016							5.71969	14.4647	7.36042	15.6012	25.0428		7.6051	3.3326
4.952	9.998		33.483	14.274		2.6	2.848	5.679		14.1935	6.81038		3.71088	9.43425							10.0343	12.2203	4.77398	11.9281	16.0352		3.73426	6.92289
8.474	0.433		17.356	9.082		25.278	12.045	4.931		1.97042	10.993		19.3754	7.37009							4.06187	6.30004	6.57644	17.4089	14.3568		13.7014	3.85193
6.332	0.586		17.762	7.066		14.774	4.16	5.257		26.2763	17.2153		21.7198	10.6699							9.40957	5.43339	0.731983	18.2495	18.1173		2.85101	3.21965
4.837	2.632		20.975	4.956		8.054	9.409	4.611		22.6939	13.254		23.6834	10.2915							8.08726	4.7004	6.80366	13.5304	23.1729		16.0659	3.00834
5.465	1.546		23.913	5.106		28.6	11.095	3.745		9.79704	9.24539		16.3598	15.8241							6.5004	7.50948	17.9632	15.5572	35.0711		11.7292	10.4287
11.705	1.383		4.81	6.836		1.625	5.151	4.71		19.5887	7.41951		7.56069	10.5457							3.23436	5.21874	11.0678	12.0108	15.7747		3.27423	2.99087
5.055	0.894		30.831	5.202		29.578	9.708	6.169		16.9028	12.7392		15.5996	16.672							6.30934	1.63731	12.5254	10.3069	3.08052		3.01645	4.60975
0.218	8.738		9.668	24.661		12.514	7.248	5.453		14.1817	7.28496		28.6186	10.754							4.16136	9.12351	0.840245	16.6176	7.80217		11.3626	4.53909
3.176	13.805		8.654	12.532		12.559	9.646	5.378		14.0909	16.0678		17.9118	12.2827							3.77812	14.0372	7.43373	5.71196	1.71273		2.80417	1.81773
16.65	7.266		6.148	5.087		9.387	10.11	5.067		21.7449	12.0759		7.3881	8.23813							5.13691	7.39538	8.51327	14.0101	0.806486		10.5867	1.09272
16.161	0.194		14.342	7.402		10.844	9.863	4.017		25.4035	19.6944		10.0545	8.57986							7.56508	5.81818	0.90066	14.0105	1.73473		10.9245	6.96896
9.61	11.417		16.481	16.774		21.645	1.3	5.598		14.2705	16.1194		19.4251	5.96931							0.589821	10.6808	21.1637	7.02313	9.01633		16.968	13.186
2.695	9.026		14.609	10.921		13.371	2.651	5.5		15.6742	21.5924		7.7689	10.651							5.93769	2.58156	6.91087	12.0583	16.3306		12.2393	4.09501
0.529	0.843		7.301	4.829		19.599	10.362	5.583		22.974	16.6504		14.397	16.2379							4.07803	12.8739	7.88752	9.07765	14.9014		7.92856	8.94166
5.543	6.214		17.957	5.621		24.263	14.58	6.583		21.4223	7.69744		6.16388	20.006							5.21939	10.3525	7.71821	23.4486	7.96368		11.8553	4.44371
0.98	4.939		4.967	7.727		11.541	1.3	5.829		13.5339	13.9329		13.0041	12.38							7.4201	1.58641	8.96389	13.1676	20.4348		14.2599	4.02048
21.11	7.456		8.252	3.921		11.655	7.671	6.244		28.5746	8.83661		10.1652	13.5392							11.0857	10.0023	4.64856	10.8498	21.9776		7.05773	1.99308
13.785	10.529		13.656	5.436		11.42	14.781	6.369		24.5387	10.872		14.7248	14.3374							6.14599	6.82805	8.86755	12.0342	7.15805		6.88118	7.67877
7.225	3.644		5.234	7.463		10.02	7.832	6.404		3.88445	21.696		12.7554	5.74867							2.07196	6.55779	6.07448	11.9678	8.31477		20.0012	2.0841
9.089	11.835		6.678	6.774		15.733	6.124	6.643		20.7491	21.305		16.1739	14.9397							7.46419	23.5353	10.2682	14.2904	19.6735		9.50513	7.64751
0.458	2.024		8.807	6.799		11.975	6.378	5.987		21.487	19.1997		13.8904	2.29054							1.22863	6.49502	11.853	12.1265	28.1702		9.16125	6.0285
11.933	14.121		9.876	6.023		19.082	5.026	5.627		6.1856	14.3467		17.2449	16.6958							5.09962	4.66571	8.92057	16.554	11.2843		6.84308	7.36779
11.973	11.824		5.702	20.716		8.726	3.255	5.064		26.5301	10.6219		6.79242	9.97181							4.44218	7.57668	0.830156	7.80699	9.40903		11.407	8.08544
4.983	7.61		29.302	17.762		8.818	4.524	4.957		29.6158	11.1838		29.9838	10.8709							0.5724	13.3467	21.308	14.6923	13.1932		7.56288	3.08273
5.209	3.705		3.908	6.401		22.306	3.194	4.929		13.3662	16.2318		26.8983	10.5281							0.501113	8.20351	6.26317	5.87188	21.0895		10.5665	8.87731
14.112	11.556		16.481	5.417		9.208	13.575	4.929		13.867	11.9299		11.5998	12.7111							6.32128	4.95994	9.96701	18.9551	4.91472		16.3452	5.1936
24.348	4.871		4.851	16.443		5.839	9.746	5.389		16.9384	31.8906		11.9291	33.7826							12.4487	10.8315	0.908195	9.31218	24.1719		5.69549	7.90721
1.497	5.24		23.507	3.117		16.34	8.332	6.447		14.7647	10.9132		37.0061	10.1565							0.650716	10.5207	12.7791	2.10525	17.0052		6.07219	5.68641
13.008	14.126		28.559	3.524		15.437	4.678	5.364		9.36326	10.1271		4.79506	7.36029							1.49285	13.7813	12.2619	11.1007	12.0229		12.3608	9.22944
26.316	4.927		8.743	12.102		7.678	10.203	5.216		14.9052	8.49524		17.6658	9.96311							2.59895	5.49763	9.61093	27.0793	18.7944		11.2084	8.42766
0.199	5.865		14.402	6.378		8.997	5.423	4.995		21.6034	8.03175		22.7671	16.6701							13.0589	9.04627	4.18774	9.61018	8.31823		3.05678	3.06857
1.414	3.967		6.805	7.066		12.508	7.619	4.738		5.58181	19.1039		12.3381	9.26057							5.10755	4.56547	12.2236	12.2759	6.57877		16.7886	7.89461
1.488	4.84		12.195	4.183		12.442	4.017	5.721		4.12045	21.1901		9.57263	6.87594							5.99426	7.04459	6.15374	28.1654	19.324		11.6793	7.28781
1.145	5.799		11.45	24.039		11.387	6.112	0.675		9.65094	11.975		21.1214	13.813							1.52885	10.535	10.1926	20.5198	12.3944		10.1248	6.98923
14.886	6.108		12.98	3.916		12.175	6.806	2.925		27.7252	13.5159		7.17226	7.81652							7.39867	7.52394	5.5138	15.7241	6.53664		13.4883	6.0636
7.379	7.608		17.924	16.557		9.218	5.571	5.5		31.1177	3.67393		14.1432	9.84524							1.2435	8.95098	9.76375	12.0223	21.4058		13.8892	4.37809
1.84	5.65		10.635	12.252		9.016	8.123	6.258		21.5004	18.8338		17.5799	11.8438							0.823901	5.33815	6.01275	12.4062	15.9239		2.85709	5.37607
13.524	4.876		6.352	12.025		12.477	3.675	5.93		26.3859	16.9835		7.02989	42.4277							0.984854	10.037	1.09028	15.9859	18.6249		7.01197	4.75257
0.433	5.24		6.598	15.799		22.427	5.653	5.15		20.6563	9.49916		6.11402	21.7956							7.64746	15.1065	5.73574	8.12613	12.0724		7.4355	5.3881
5.514	6.873		8.309	7.323		11.287	8.815	5.344		2.70335	3.57458		11.0106	11.3269							5.13854	9.05612	6.37084	17.3451	14.7022		13.0151	1.58105
2.867	3.669		12.009	6.384		17.259	5.288	5.836		35.3974	20.429		15.4329	25.1637							0.769369	18.4245	6.15889	11.7808	15.2679		5.57835	7.8809
6.63	1.797		6.458	4.009		10.174	5.511	4.686		18.9746	11.6749		15.2465	19.315							3.67316	11.4645	8.66252	15.9451	14.0979		12.4794	7.26112
0.754	5.908		6.489	5.626		7.917	10.513	4.776		20.6117	12.9152		21.2663	27.097							10.0609	11.0708	9.88451	11.8803	8.14217		9.35023	5.5524
15.645	6.308		9.131	17.877		8.455	10.17	4.865		20.3495	22.4198		10.5769	11.5056							1.22778	13.2613	2.28187	17.8644	8.96102		16.5305	8.05668
1.045	6.919		20.89	19.79		10.123	15.286	6.269		8.64352	18.845		8.00184	13.8887							10.692	26.8501	17.6683	8.74921	13.4527		6.55708	2.10739
7.632	0.363		18.203	17.104		17.96	19.2	5.287		37.9417	36.5876		26.996	10.7098							0.717406	11.5901	7.36226	15.8209	12.8562		26.8081	7.1116
5.89	16.558		12.329	10.901		19.706	4.008	4.799		35.3404	18.5886		23.6146	12.4239							8.72828	16.574	6.40292	7.70037	6.6516		16.6116	6.36434
4.761	8.235		15.532	6.588		26.828	6.958	6.034		4.55191	7.49211		16.6059	10.317							6.02887	17.0299	1.13157	27.7224	13.3795		9.84559	1.93791
18.166	10.401		6.39	5.677		6.864	5.941	5.682		10.7152	15.1578		19.7961	8.10818							5.8338	9.9232	4.28416	12.3374	9.70955		2.86096	4.54899
0.333	1.95		16.062	21.392		12.025	10.021	5.929		14.3178	22.2067		7.84658	13.678							7.01234	8.51256	5.59663	17.5153	10.4786		2.86745	3.43257
4.239	10.641		5.512	11.478		8.008	14.901	4.611		19.2299	12.892		8.10377	26.9857							0.693412	10.9811	10.38	12.4591	19.4505		8.21597	8.06273
5.026	5.495		11.303	9.651		17.263	10.071	6.074		21.5731	12.5581		10.7719	10.6625							8.86896	9.58844	6.57189	9.51835	31.2171		14.1544	10.602
8.529	1.514		3.623	7.698		13.666	3.2	4.504		37.3569	13.1912		9.86865	23.4872							6.42119	12.2903	1.59048	9.42331	31.3287		7.69972	4.04584
13.399	5.157		15.542	5.363		7.732	5.337	5.048		21.4654	24.7851		7.99234	7.67232							8.88649	9.81148	6.06862	15.9746	2.60027		3.145	5.07424
16.649	0.354		6.896	24.85		13.792	6.381	5.1		19.2775	14.2355		7.00942	8.53417							7.02669	15.0263	8.51932	35.8341	14.0854		1.16102	6.32402
7.201	1.534		13.814	12.322		18.344	13.057	5.079		23.5617	14.3084		8.49846	8.14184							4.10756	11.1924	9.78891	13.801	1.09797		16.539	5.35926
5.432	11.755		14.707	20.641		15.796	5.534	5.423		26.3191	16.7019		26.8885	13.6999							5.83949	8.9432	0.997624	14.3406	7.18445		12.6508	8.58454
2.346	0.761		6.693	7.922		7.665	11.198	6.362		30.3555	23.8021		8.60074	30.661							2.11592	10.3728	3.44128	10.8918	8.27163		13.1608	4.55515
1.372	0.211		6.385	4.578		9.197	5.309	6.207		12.4993	7.59605		14.6203	26.2148							7.85644	8.59379	10.3021	14.4448	26.8371		2.88735	3.2139
14.944	3.053		2.296	20.676		18.572	6.044	5.554		14.9968	14.9343		8.5156	8.80614							12.1032	15.5983	9.26026	6.73737	10.4582		19.728	4.01381
4.739	0.66		9.577	5.525		14.553	4.393	4.266		14.8529	19.5695		9.78021	17.681							10.6285	5.95866	0.874877	0.911352	13.5006		16.5234	5.98628
17.339	4.715		6.718	11.206		5.465	5.404	5.275		6.15602	3.67824		19.7961	16.0581							3.75829	21.4655	5.02531	6.77557	8.87114		2.91537	7.24362
8.732	4.973		10.758	6.54		4.385	10.102	2.768		25.2492	4.51971		9.51414	21.3798							14.0037	9.66217	5.27343	15.2765	1.07478		7.16196	5.12
1.18	7.5		8.265	6.098		12.635	8.417	0.799		26.8771	15.7448		12.1845	13.3647							5.38246	12.4173	14.9345	18.0308	2.03583		17.6451	8.21915
5.071	9.793		10.112	4.813		6.176	5.376	1.95		37.3388	19.2771		6.38904	15.4323							5.06372	14.5823	1.7881	18.5749	1.46378		13.001	6.13265
20.567	3.756		5.863	15.526		0.908	9.872	6.154		34.7828	14.6401		18.5806	13.7804							6.6365	10.0269	9.56404	14.7628	3.68889		3.65267	7.98102
12.19	5.934		9.692	4.478		6.159	3.893	5.436		19.2075	34.0928		9.3095	17.7839							1.01278	6.87982	14.9058	8.33631	0.765255		24.6107	7.36878
0.478	0.71		23.041	6.199		6.663	7.123	5.113		24.4436	28.1938		22.9045	18.0281							1.30438	11.6953	5.99145	11.6568	7.13819		15.1645	1.74951
1.898	4.925		6.786	7.896		17.744	8.055	0.932		16.3747	8.15194		31.486	18.1021							10.1032	10.0121	5.46599	14.1927	6.76482		5.36025	8.31035
20.082	7.005		4.42	26.192		20.981	5.512	5.68		19.7279	11.89		22.3151	7.23487							10.8208	4.01584	6.81063	7.82474	10.5693		12.3954	8.21696
12.669	9.567		13.954	5.615		23.683	5.172	0.859		16.4863	11.3407		9.59662	8.46256							1.14451	11.638	12.1782	25.9045	0.719265		10.6432	5.05765
5.785	0.831		19.57	22.158		9.054	6.247	6.031		18.4362	10.144		13.8527	10.352							3.1011	21.918	1.09228	15.0673	17.4383		5.59624	7.72584
9.943	12.508		9.266	10.678		13.994	3.061	5.7		35.4314	11.8789		9.54107	16.9835							3.2023	13.0088	10.9734	18.7367	4.32219		2.90704	7.676
12.029	0.876		16.774	5.974		23.156	5.197	6.603		10.6799	11.2119		14.1219	9.85972							6.44105	15.0274	16.473	13.0364	15.4886		10.2488	5.63108
4.757	11.787		11.935	14.26		31.827	9.172	8.7		17.6793	14.3524		33.7792	8.21428							5.82982	9.98355	9.8325	10.5547	11.1719		2.8142	3.28568
22.048	11.643		4.522	6.443		19.492	5.415	1.3		25.64	12.3029		13.8783	2.36586							4.09749	8.24084	1.78509	15.5806	6.6759		11.4318	8.73947
18.942	2.944		20.141	5.546		25.823	6.36	6.042		25.071	17.486		8.77036	15.2725							2.12238	13.1683	12.1756	11.3338	19.744		7.75199	1.51367
8.106	9.004		6.247	5.897		24.626	7.577	3.946		25.5958	6.85348		7.58994	9.1391							1.12621	16.5456	10.3967	15.9546	12.6517		2.95483	4.02867
13.188	5.739		17.836	17.163		29.444	4.024	2.6		24.1705	6.30479		18.9021	10.5241							5.92728	6.87354	13.5765	6.45022	11.4409		11.9712	9.29568
9.327	2.971		16.76	5.024		25.469	6.794	12.041		3.92267	22.4161		18.0225	11.1016							3.03386	12.2014	6.24283	7.25713	4.05911		12.1043	1.60292
8.551	6.899		10.784	3.876		8.653	7.039	0		3.34703	14.0325		10.2107	16.2126							4.3779	16.6635	10.0675	19.7935	10.4519		12.7041	4.64841
0.688	0.782		11.247	9.485		18.658	5.268	4.586		24.1847	6.29707		16.1869	10.1539							3.43403	12.3173	5.17169	7.25051	9.1819		10.2597	5.93174
8.675	5.136		18.494	7.505		15.337	19.015	4.665		26.0937	6.37177		10.8194	17.557							3.1174	13.9448	0.94644	6.82996	17.9998		3.06015	8.10778
8.992	7.529		5.266	7.786		27.227	16.276	1.3		7.5393	6.33564		13.3082	17.7648							5.17175	13.9125	7.20959	7.31423	2.05839		6.28872	5.47814
0.881	10.329		24.562	19.546		13.687	7.184	3.25		33.2277	10.065		19.3133	8.88454							2.9637	5.36706	10.7373	9.38467	11.9227		15.6921	5.39889
1.917	8.603		4.796	6.352		7.384	5.161	4.785		37.3474	18.2072		2.57846	21.89							6.09029	20.0502	11.1968	12.4691	9.70692		3.97746	4.65838
8.123	4.533		3.618	9.227		22.363	5.58	2.925		16.7119	14.6753		15.8691	8.90745							5.75396	5.35842	10.4636	12.544	20.7748		3.95602	7.8802
9.648	7.229		14.759	7.913		26.649	6.293	3.846		2.4542	14.4449		10.6584	8.82639							6.55795	13.4662	7.47868	18.3903	9.0022		6.04281	7.68634
10.244	3.641		0.867	11.661			7.306	3.9		34.0882	14.9909		9.74087	10.0301							2.68205	10.7745	5.35588	18.9471	3.51157		21.1825	2.48238
14.197	11.05		22.911	9.847			6.308	5.715		3.98328	12.9921		11.5018	15.3344							9.31921	11.433	10.9214	12.4724	2.39033		12.8142	3.2074
2.033	2.578		14.183	21.985			5.153	5.527		30.3693	4.19942		33.5017	6.86512							3.23508	6.67645	8.52321	5.9163	11.2743		18.8668	4.20133
20.958	6.099		21.357	14.158			10.175	3.191		7.08211	16.4548		17.5424	21.3873							3.60593	11.712	10.5213	15.0377	7.79636		5.83894	5.97645
5.872	10.996		20.781	15.515			5.621	5.468		22.1558	9.97283		4.48773	14.6905							10.1309	7.93888	8.8441	11.1783	12.5061		6.11981	2.81872
12.095	0.612		12.476	21.109			4.155	5.947		16.0296	5.25936		21.6359	15.1783							2.91961	25.4962	9.56922	18.5489	10.4961		7.55367	9.8714
5.196	8.516		10.271	9.872			2.781	5.533		20.5609	13.9999		20.23	5.47487							2.71664	15.6738	6.47887	10.4424	10.8736		2.8283	3.97614
8.834	5.038		6.174	11.49			5.49	4.848		15.6945	14.6323		1.75259	8.78696							3.88707	12.1173	8.81045	6.64858	9.20385		15.0323	4.84343
5.795	7.385		4.714	13.381			4.475	4.795		6.0018	7.73722		18.6309	6.50387							0.630878	16.4891	9.85019	14.9671	10.5587		12.742	3.54699
10.973	6.702		8.775	23.291			13.139	5.538		30.681	13.0372		19.4104	12.5644							4.20748	16.4115	13.7506	9.6294	8.0736		13.0875	3.73753
5.126	12.418		12.847	27.393			11.038	5.015		7.89791	20.7885		24.5915	5.75345							1.30034	8.88215	8.66737	13.2399	11.251		15.3826	5.17696
10.801	3.857		9.795	15.562			6.875	5.278		3.85292	4.88416		21.0105	9.12164							5.70482	14.2456	0.907273	25.49	1.30392		10.2466	3.31422
4.123	5.223		16.67	14.43			4.581	5.681		25.0994	5.16379		12.909	17.1936							9.17968	7.49054	9.4558	9.28128	14.1939		14.3067	3.64579
0.218	5.521		7.451	12.339			10.18	5.783		18.8266	13.957		26.575	8.884							3.63075	20.3798	7.78779	9.92603	5.33855		3.26573	4.55094
7.203	3.285		6.991	5.766			5.549	5.622		1.90487	15.953		7.05836	22.019							1.49116	14.9559	2.63706	21.2977	15.2544		13.1895	6.33534
6.299	4.586		10.768	6.771			12.915	6.188		13.2528	7.30497		12.539	8.08922							6.32418	9.95785	5.25825	2.97611	18.903		5.45865	6.32703
0.424	1.727		33.726	17.599			13.578	4.848		17.4118	18.0116		7.65219	16.6503							5.29215	17.8023	5.64348	19.3405	15.028		13.3147	7.53884
6.73	0.275		15.063	4.575			4.85	5.447		20.2129	2.89581		15.9998	9.99429							1.62353	6.0677	6.1428	0.843888	7.22651		17.3224	6.25895
2.672	11.398		16.995	8.296			8.799	5.689		22.9305	11.2973		9.04318	27.9329							5.85959	13.9193	12.3368	9.54443	13.2027		15.4452	1.35718
4.361	6.114		22.821	16.663			5.831	6.402		11.9155	18.176		31.4664	11.6633							0.713348	5.42596	6.84104	6.9284	8.18674		5.55936	5.93191
5.527	1.142		18.55	11.977			15.551	5.794		4.9918	18.3012		36.6868	11.1177							1.19045	8.21312	10.2418	9.50776	2.36409		3.49408	4.70319
1.274	10.771		4.331	19.82			10.73	5.335		7.05674	6.00693		9.04501	17.1783							7.68469	12.1265	8.76531	21.8271	2.69521		14.2732	3.53138
25.842	5		4.357	5.616			3.738	5.337		17.1126	12.8922		30.8203	15.7254							6.21747	7.20998	16.5646	14.0963	9.45389		3.37104	5.32224
9.456	2.194		21.336	5.705			12.686	4.325		23.2226	10.555		24.1114	7.72652							7.38322	6.9779	7.9968	18.9093	9.39249		3.10408	2.93066
2.133	5.342		16.119	6.828			9.095	3.269		11.3869	8.50621		10.1175	6.17089							8.48766	13.9513	9.43016	7.60219	12.8949		5.60996	2.87673
8.06	3.494		11.875	19.057			14.999	6.388		30.1143	11.4207		19.7237	8.60044							2.43288	18.6223	4.2702	15.213	14.761		13.7217	3.88777
0	6.496		18.099	5.104			12.299	5.921		18.947	14.0765		6.94636	13.4589							3.72543	16.9609	12.6222	8.02054	2.90141		5.07196	9.68963
12.853	0.937		18.247	14.981			8.098	6.332		9.23955	14.9155		38.5476	6.31532							0.688598	17.7683	5.30118	1.71119	18.1079		17.0478	3.61283
1.932	16.011		26.249	7.127			14.323	5.495		18.0255	20.2237		12.6851	11.587							1.40604	11.3054	2.58727	14.5158	0.808647		15.6705	4.20971
28.654	5.331		14.511	12.539			6.241	5.935		28.3008	14.987		8.25469	15.1094							1.45381	23.6201	9.5712	12.0686	3.91484		13.6716	9.42666
8.343	5.63		15.66	4.247			12.311	5.788		10.9912	21.4165		26.2435	6.79893							6.15082	11.2364	13.1044	2.87906	11.8705		4.81524	7.15145
14.549	3.966		9.429	5.248			4.095	5.692		28.4196	5.20109		5.0617	33.0031							5.95225	9.01305	11.073	15.4973	22.6484		11.2876	6.10535
11.728	0.819		9.6	37.671			16.403	5.642		10.2385	14.1685		6.55484	13.2595							4.87215	7.72299	4.41207	12.0967	12.5819		8.30734	9.0284
24.12	3.978		15.001	9.377			10.028	5.609		23.187	31.1511		14.5574	12.6382							5.69233	10.4354	8.31764	12.0423	11.8516		4.29267	2.97216
5.757	10.298		14.814	6.765			17.498	5.356		20.9807	17.8896		6.50661	8.08231							4.17276	7.88314	12.9022	9.25015	13.9498		12.8196	6.08255
13.396	5.588		14.321	4.044			8.047	5.073		13.1007	7.13766		27.8906	16.8844							6.52118	13.3057	9.38175	17.547	15.1869		2.84146	8.32185
11.841	5.795		13.124	13.417			16.192	6.055		17.7594	13.4788		11.2823	9.49709							0.520424	7.48626	10.1397	5.26121	6.58982		10.7151	2.2923
7.222	7.401		31.164	6.892			8.819	5.478		32.2314	13.1029		29.1248	7.30249							0.729903	22.2896	10.3945	9.53953	17.7334		9.71998	2.3704
28.764	0.457		18.295	14.762			15.636	4.804		25.5054	5.59844		20.8262	9.02753							5.21256	22.1689	7.96118	14.572	2.93912		9.74298	7.76026
19.475	4.679		4.649	7.88			13.841	5.326		26.6944	25.0655		7.83762	11.3369							4.9196	19.8352	14.4911	21.2128	13.613		11.2356	1.27191
33.141	1.825		14.192	5.997			19.071	1.136		6.83222	15.7159		9.89025	17.3468							4.90663	11.1052	12.5699	7.04888	11.04		11.4775	2.48111
24.57	4.153		17.379	24.657			6.5	6.357		17.3422	18.8835		16.9106	17.5702							3.91698	8.63579	9.92068	8.56249	5.20692		8.14798	5.62955
9.37	4.432		12.742	2.551			11.166	6.483		24.7479	15.8895		10.8922	12.224							6.08682	11.4205	11.0418	7.265	22.3314		10.1278	3.14472
14.563	5.695		5.1	10.976			4.402	5.191		20.2144	25.7592		6.17693	11.0994							1.75817	23.085	2.2794	8.9168	3.90454		6.83239	5.45795
21.263	9.243		11.083	10.427			7.914	6.068		38.0429	13.3625		10.1867	10.2673							2.32488	6.86732	16.9232	12.8036	7.63685		13.846	2.57169
10.162	9.484		20.794	6.548			11.126	5.805		19.6618	27.0704		22.6986	15.7952							4.45634	11.2781	14.6666	29.4154	14.0721		11.5714	2.46942
2.266	5.915		12.727	3.363			10.527	5.252		13.1945	9.84945		9.28792	34.6839							9.93422	10.883	13.7245	7.95359	16.2272		12.1671	6.47043
22.351	8.56		4.624	6.931			3.346	5.704		34.4432	9.02629		7.39297	7.32018							5.18632	6.4315	13.7458	12.7235	1.49729		17.4391	4.61556
24.614	6.763		5.79	9.111			5.759	4.137		24.5552	27.8641		19.9632	8.51125							9.18927	6.84684	7.25581	5.71184	8.67825		3.25814	5.43747
28.162	0.439		10.597	9.361			8.684	5.364		37.0395	12.6143		0.751246	9.58902							1.84724	9.51827	9.86494	5.94407	10.1433		19.378	2.82507
1.015	5.364		14.123	6.554			3.25	6.797		18.4891	5.04829		6.36765	0.751246							5.42305	14.3248	1.56174	18.9834	13.2154		17.3757	2.98909
3.298	2.453		28.335	5.471			9.479	2.6		7.17145	3.24401		9.15135	16.7875							4.64506	12.1337	7.01311	11.5379	24.5562		18.1426	6.74249
1.262	8.747		11.188	7.075			5.752	1.3		37.4276	9.74424		24.3352	11.7797							3.09263	11.8103	10.6924	11.5618	10.4652		2.77989	2.83551
1.121	4.916		11.926	17.161			5.673	5.475		8.28248	4.62508		7.79211	17.3249							5.16367	7.78925	14.1477	16.4179	12.0992		15.6938	4.67657
38.474	10.002		11.016	7.729			10.135	5.692		5.12696	7.95988		6.61825	12.1197							8.09336	15.0736	10.5768	15.0627	10.8375		16.4197	7.58212
20.845	4.896		28.224	3.826			7.444	5.03		5.79748	17.0732		12.3779	7.06902							6.04852	13.8818	8.08374	9.56923	9.07898		2.79758	1.27963
9.88	0.255		24.812	11.267			4.561	3.015		15.4108	24.1029		5.9743	15.3932							10.1387	8.41863	17.411	4.94102	9.7603		6.68916	2.22701
26.542	2.886		17.715	10.81			5.059	6.293		23.8757	2.58124		5.67999	4.71236							4.51806	13.7725	1.45485	18.4918	10.3704		8.57343	3.23109
23.923	8.241		9.891	10.348			4.431	5.918		26.5353	21.4641		24.9358	22.9401							0.80885	18.5756	14.032	6.44145	9.92646		11.021	4.66793
2.6	0.594		5.222	6.026			9.301	5.551		22.4143	21.7323		11.4365	12.5091							4.88882	7.61697	8.56522	13.1459	13.886		13.5273	2.86084
2.165	9.261		13.622	12.043			22.158	4.631		18.6275	31.0691		6.2006	10.0969							0.628207	9.32601	12.221	13.4959	6.2339		15.5124	6.51813
2.443	5.736		24.602	5.822			5.44	5.29		16.8896	10.3629		10.0965	35.8							6.85713	13.2693	4.71857	16.9494	9.20051		10.6962	5.28277
6.117	7.51		15.001	4.671			6.214	3.22		19.2606	7.16602		11.8554	13.6753							5.03687	11.5891	17.7366	1.49074	11.4094		14.8569	4.08313
7.769	2.3		7.125	10.079			8.756	2.012		24.4655	14.8926		6.20046	6.38547							5.25624	17.5728	1.29761	6.97347	19.3803		12.2197	7.96661
1.3	1.433		13.778	5.159			5.888	5.676		31.2091	14.2345		19.1179	11.0635							2.01792	11.5666	11.0454	22.0803	10.5122		15.5101	3.34378
4.819	0.412		16.581	5.45			4.461	6.114		17.8711	14.5633		6.06418	22.2168							9.15664	11.1443	12.6841	13.5063	18.7673		11.4292	1.5719
3.886	1.259		14.342	17.299			5.48	5.566		21.781	8.40011		19.3494	8.59237							3.29265	16.3023	11.7811	10.0828	9.28768		12.741	3.80169
30.418	5.63		13.319	6.073			8.786	5.038		7.06055	6.67408		21.2463	16.0432							0.789812	21.5128	10.418	12.3919	15.42		10.0841	2.07942
28.127	8.892		6.198	9.748			6.87	5.853		20.3113	23.1347		17.6963	18.0187							8.22309	8.90333	11.3968	11.3938	13.7299		9.92576	3.70975
24.428	0.207		7.655	18.435			4.026	6.114		9.12857	12.3005		26.1596	20.7206							17.4705	12.6803	9.66784	13.2886	1.7126		10.8908	4.6454
11.643	1.3		15.12	13.119			5.465	5.098		33.4353	15.7629		25.7199	20.2413							3.92363	9.09015	7.89377	6.49165	17.2009		18.5516	4.1285
3.365	0.848		12.105	9.994			8.572	5.209		31.959	6.51865		23.3188	21.5172							16.7538	14.3318	12.1119	7.32464	6.90444		5.00548	1.29893
1.217	4.147		12.601	14.739			8.232	2.22		7.44262	18.6434		8.00232	7.76589							1.36417	31.701	6.50561	8.20089	4.62841		2.77145	8.73303
13	2.716		5.474	19.696			9.725	5.02		15.8446	7.97909		15.8941	13.5592							11.8993	21.0128	11.5927	9.66721	10.8579		14.2111	4.9665
15.477	2.807		8.573	7.499			10.921	5.309		23.605	22.9625		23.9779	5.79126							0.884454	8.32778	22.6116	11.7673	7.24427		11.7268	6.46412
8.882	15.777		32.085	8.903			7.394	4.643		30.5851	24.8002		19.886	21.8649							0.461859	13.1446	21.58	8.75868	20.9948		9.00667	3.86756
17.907	1.422		5.116	10.377			5.092	6.217		24.7518	11.5699		18.3769	25.1626							3.9534	9.17038	11.9703	8.4064	16.409		9.44301	6.33813
19.395	9.697		9.604	5.336			9.089	5.858		3.55386	4.90804		16.8987	23.4781							9.07406	5.7089	15.6217	10.6099	18.8141		3.73704	3.33498
0.653	12.604		12.139	21.175			6.754	5.684		5.25161	9.14621		12.091	13.8043							3.74692	5.6935	6.97689	7.82158	12.2955		8.25279	2.62199
12.936	5.795		16.208	5.228			3.67	5.401		33.1528	10.3653		12.3876	28.62							6.70553	8.85209	10.4602	4.37504	5.43493		2.82064	3.23904
15.053	5.401		14.493	5.193			14.29	5.24		18.8049	14.7745		8.40289	11.9582							8.64939	11.7031	5.94727	9.78098	13.3668		11.4334	3.83526
8.463	0.209		7.213	5.095			5.288	5.857		35.1774	15.4089		12.3896	0.614655							1.41581	15.2966	11.6876	5.38038	15.1736		9.63338	6.57611
15.386	5.47		3.935	17.8			7.096	6.043		2.67154	21.0628		4.89935	14.9503							8.46058	14.8078	5.71075	6.9599	10.4141		14.2163	8.19568
6.835	5.162		13.948	8.406			4.959	5.866		23.8591	13.4817		7.91819	14.7016							3.14394	7.73494	6.23195	8.84202	15.4804		13.5404	2.00697
5.224	0.251		25.588	9.597			10.661	6.125		28.7873	9.04269		8.81926	12.1823							2.91518	14.8092	9.49434	11.1228	20.0249		12.2125	7.53151
1.589	6.651		16.86	16.344			12.383	5.127		16.1607	12.5918		32.3734	12.0208							1.77287	9.72831	8.3643	10.5176	9.50579		14.0597	2.26347
20.631	10.876		12.667	13.46			4.23	5.583		14.7835	23.2095		21.0786	13.9033							2.4083	11.5459	1.43897	10.2419	19.6497		6.09733	1.70738
15.929	11.582		7.251	6.375			12.324	5.839		15.2267	8.70241		18.9632	16.1157							9.5231	13.2505	10.6074	11.0995	2.35996		10.1822	3.51474
1.3	4.679		18.482	10.23			4.72	5.368		24.0625	15.2554		15.574	16.518							0.976696	22.1191	5.70947	7.74156	9.85841		16.0113	3.5467
17.062	7.903		3.575	3.922			6.312	5.64		3.07328	16.0578		9.36052	16.1241							8.91741	9.83792	8.7047	12.9326	9.43212		17.0984	4.13428
28.116	0.207		17.964	4.787			4.034	5.974		23.9402	14.0177		17.3355	29.5858							1.7578	8.52691	20.5634	10.4016	8.81084		8.21616	3.41955
27.809	11.605		9.322	5.285			5.58	4.344		30.9741	11.7817		13.3752	5.69971							8.17122	28.4806	15.6697	6.74384	12.3942		3.22029	3.93954
1.426	5.043		16.263	11.935			8.579	6.067		13.4302	12.4983		16.3536	6.53712							4.70614	15.7517	7.8621	13.2134	5.40042		5.35193	7.78047
2.456	5.876		17.388	6.572			5.359	5.485		5.03831	5.27749		27.3	20.1952							4.90589	6.72715	8.83342	4.87996	14.407		3.09434	7.67408
25.641	0.44		30.834	2.874			9.208	1.093		7.32438	10.2802		13.1117	20.5971							5.0383	11.54	6.67843	6.69295	7.32095		18.4571	11.4386
17.802	1.901		5.865	18.476			6.401	5.834		22.3537	17.3297		14.4207	2.35097							8.02145	15.8629	19.8886	5.78432	5.42523		9.69244	5.13971
2.015	7.467		35.729	9.69			9.782	1.837		23.6137	17.2707		25.7404	6.46614							4.71415	5.57815	11.3641	10.2312	10.4776		10.8811	4.96304
32.565	9.914		10.201	5.957			6.559	1.783		11.4247	4.61627		11.6029	2.82851							2.18508	2.25671	3.95315	19.1972	14.1348		16.5228	6.68491
34.001	10.854		17.035	16.711			0.651	6.19		15.3216	9.84516		11.8277	19.7442							5.98513	5.96384	16.6462	19.4338	5.99056		3.56704	5.98757
23.256	0.664		26.955	27.011			5.396	5.472		17.0317	10.8175		16.4834	14.79							6.9095	10.2293	11.8999	8.7755	18.4293		13.0186	5.94556
27.298	10.245		16.543	3.617			5.268	5.989		15.8631	24.3101		21.3089	13.8623							3.46177	9.49046	11.707	16.2144	16.4333		10.0971	6.8723
5.633	7.63		13.67	17.361			4.71	5.569		12.653	15.4599		8.43451	21.6541							1.11302	6.10696	5.9122	10.5882	7.23191		7.72962	1.73206
12.307	2.079		18.324	16.715			10.761	5.677		19.2416	15.8332		25.2084	16.393							6.99212	2.23339	19.5077	9.53741	17.6017		16.5897	1.70738
20.8	4.563		21.191	4.258			4.282	4.124		14.8527	18.0273		15.7666	14.9837							7.78989	6.84667	6.80187	4.05778	21.1224		4.55437	4.84068
19.933	4.652		14.205	16.588			5.62	6.68		8.68355	10.1404		8.75718	13.177							4.23507	2.1225	16.1055	9.0611	27.4783		12.5839	5.70152
3.919	6.093		12.763	15.07			9.361	3.51		26.4455	6.26346		10.5224	10.7802							6.9944	2.13901	16.2768	11.3476	14.7317		15.9862	6.94214
14.3	2.495		13.69	21.851			6.717	5.493		25.4541	11.3172		10.0848	11.7875							6.26442	11.4544	6.63401	11.2342	23.4136		15.9737	2.10839
0.204	7.344		31.514	5.339			5.499	5.793		23.8109	12.2382		17.2174	24.8851							4.89947	12.066	8.52952	15.784	14.5572		10.3728	4.01038
0	7.818		10.4	10.863			5.956	0.713		7.19396	28.4747		30.2604	10.473							10.5756	11.8254	10.9353	13.1097	8.81473		12.2131	7.69876
18.179	0.341		28.505	5.383			3.842	1.928		28.1731	27.23		24.8746	11.1036							7.8812	2.14721	8.4279	7.34391	29.8773		6.76463	5.53724
6.285	14.429		31.459	10.091			5.939	3.033		15.172	15.9875		11.1494	14.3036							4.13192	9.16676	9.62894	12.7221	11.7748		23.5576	2.86523
11.891	3.848		24.628	20.851			7.338	3.935		11.3939	3.13588		13.4489	26.2558							2.83034	2.17226	6.27404	9.62238	14.354		2.43556	5.65977
23.667	0.421		25.596	28.943			8.572	2.167		39.0887	13.6684		9.48522	14.8852							4.98155	10.0541	7.65626	8.44726	7.66286		15.949	6.93883
4.196	0.816		16.348	11.341			3.316	3.413		3.79997	9.66128		13.9537	28.0389							4.46282	3.9623	11.7392	6.87897	16.4851		2.12588	3.99288
0.4	3.292		20.184	7.41			5.342	0.65		1.24213	6.41941		10.0232	3.55893							4.24834	10.6633	14.8034	11.3164	0.994673		2.62374	6.84701
5.281	17.633		17.291	13.437			5.022	3.471		27.126	5.45283		21.0257	16.2814							8.12441	2.31842	14.0408	10.675	9.44889		17.2449	4.13435
1.723	1.253		19.545	12.067			10.693			32.3896	7.89691		18.5603	18.294							0.487629	9.62462	11.0736	13.0053	7.33842		16.8269	4.33042
0.512	3.634		11.21	14.421			5.034			6.81412	15.0769		12.218	10.9271							0.5377	14.838	6.08066	26.1129	11.4974		14.7997	6.3047
22.97	9.475		14.643	15.495			11.362			17.7463	10.4597		18.7383	11.5046							2.18668	12.5571	14.7442	4.60736	26.7772		12.4846	5.64312
0.499	0.703		12.419	8.218			6.154			14.6672	14.0445		26.7768	22.66							1.84777	4.86183	14.686	13.8142	12.4937		13.0622	5.86779
0.77	1		6.293	7.786			5.546			26.6166	16.8832		11.1595	13.5318							7.50555	5.37584	18.012	12.167	19.9769		2.84917	8.29143
4.987	5.345		14.386	9.391			12.552			24.5465	17.8315		9.78423	10.2722							6.99855	2.80692	5.2384	9.9306	29.2819		2.5338	7.24233
6.077	7.718		7.768	9.506			4.608			5.95332	12.1143		9.68053	11.9169							0.569804	2.74261	15.1009	6.18981	13.1223		2.41558	6.73548
0.442	4.011		15.832	7.539			7.282			18.6514	13.6581		14.9526	12.5553							3.11878	4.93358	7.4532	15.1818	7.0729		10.5061	4.08296
6.813	3.21		8.349	3.467			5.763			18.5754	17.4596		11.8057	27.2814							2.27443	2.24012	11.8769	5.54215	7.36663		11.512	5.86159
20.797	2.5		15.271	35.107			12.687			28.4705	12.8054		13.6411	13.7629							5.72428	15.9557	11.2255	8.49992	12.1753		14.3424	5.14081
2.225	3.9		9.607	7.422			5.232			27.2083	12.8859		16.7029	20.9645							7.06426	17.5742	11.8536	13.2165	10.7925		9.96074	1.79106
3.249	0.884		7.565	24.098			4.813			13.8225	16.6176		19.9968	16.753							6.5509	14.4099	6.65115	5.08773	5.86512		16.1547	4.03384
9.07	0.715		15.124	22.247			0.65			20.7899	15.0078		8.10861	12.7869							1.38048	14.3732	16.7054	8.76865	18.9968		5.56394	2.38691
1.808	15.109		10.319	16.654			4.59			21.7518	13.7791		2.46884	11.9301							0.883039	7.28241	7.7503	1.06052	25.978		10.8406	5.25388
9.512	16.627		4.149	4.798			4.908			6.34287	5.37529		10.3791	12.1157							1.71496	8.31432	12.6269	2.7375	8.16969		15.5832	6.67082
2.832	9.14		7.386	17.329			5.687			28.8429	13.9755		11.7334	16.2512							1.39585	5.74314	9.28053	8.89862	13.2784		12.5126	4.14092
4.34	21.112		7.913	28.353			8.46			2.8211	14.429		13.2961	21.7605							7.58249	7.26335	8.8738	1.64497	20.3489		17.5204	4.92882
8.841	2.581		18.869	6.809			8.092			23.605	7.74791		17.7169	15.079							5.78752	12.6296	18.6185	12.4818	15.5746		15.2423	2.25293
9.62	3.989		5.996	28.601			5.722			26.5036	15.4755		12.977	11.3485							1.82358	2.2169	9.37137	10.5976	17.8276		18.2242	5.61772
5.346	3.823		4.452	19.694			8.302			27.6311	10.4266		8.73589	1.2375							10.0333	13.2407	9.18383	4.85465	8.32292		11.0442	4.2264
28.34	1.47		29.333	13.983			10.759			4.17	16.9973		18.8387	11.6202							7.23462	14.9238	9.17484	14.287	9.01538		2.51472	1.64884
4.648	5.677		5.623	4.225			2.684			43.7905	8.49775		10.2509	12.8586							0.501632	5.24633	18.5391	14.142	8.38257		12.0411	4.17819
11.279	8.781		8.62	12.313			9.749			34.2888	13.2622		9.16276	18.1515							2.16268	11.9716	26.4955	6.51602	4.72116		13.7192	5.5555
7.256	5.394		5.964	5.268			5.278			23.594	30.2115		18.3838	10.9586							0.860811	11.5412	9.87217	13.9788	8.61851		18.6222	7.3622
5.809	7.303		17.575	10.262			0.785			24.9806	22.8281		7.10374	13.5682							4.22845	2.13696	11.427	14.9606	19.6558		11.2038	3.90169
10.998	3.628		21.423	27.886			8.097			35.5753	10.6243		24.2518	2.36698							3.58778	2.84835	7.1391	30.832	13.7486		2.26634	7.18528
4.781	6.475		25.715	9.07			5.133			3.24401	4.45509		11.0753	17.5164							1.3863	12.2655	10.6325	11.8904	24.8685		16.1773	2.62529
0.678	0.338		32.318	14.98			5.671			27.7018	28.9706		9.07331	3.16587							7.60306	5.00876	8.90646	13.3838	11.336		16.1066	7.91599
10.092	8.421		21.645	10.708			5.947			12.0695	10.2759		10.1536	0.751246							5.86753	2.14461	14.4745	14.7198	12.6265		9.22373	5.21455
24.902	3.282		13.196	23.469			6.485			24.4994	5.02273		5.94459	0.751246							0.666162	7.75934	1.49841	10.0801	11.0729		8.76681	5.48721
2.519	1.3		18.723	10.34			3.071			10.9198	17.3368		21.4357	17.3933							6.35349	5.28169	7.42898	17.5331	11.0487		19.6385	3.80953
3.931	0.174		31.85	6.772			5.482			31.5937	12.4214		25.8298	14.8042							3.31282	2.83106	11.3593	10.2736	17.4904		10.6825	3.64776
9.506	12.906		22.658	12.661			5.223			28.841	14.7704		13.9705	12.0038							9.77304	8.03288	11.4294	29.3505	7.312		14.9288	4.01562
18.847	10.428		16.725	6.696			4.65			5.85415	12.2929		23.7129	11.7762							0.580508	8.60472	9.68334	14.7423	5.08662		2.8001	3.58272
26.892	4.458		16.805	18.336			17.281			4.31885	10.7284		16.4938	14.4708							4.84975	6.38137	9.76883	8.60263	13.258		8.26509	3.88125
15.306	9.221		27.658	10.064			10.771			13.8949	18.6554		8.97848	5.13782							4.64573	4.67567	12.0404	12.0174	13.938		11.1906	2.01897
12.245	6.638		20.871	7.468			5.2			32.2202	12.3894		6.71088	12.9085							10.7903	9.53504	10.4292	12.9348	6.94368		12.7415	1.39206
8.412	0.778		27.122	9.124			2.623			20.5336	12.0624		25.18	14.572							0.702973	4.67394	18.0228	10.4892	12.3803		10.397	1.24156
4.559	8.233		16.818	11.047			10.134			25.1094	28.4637		20.4019	13.8673							8.52873	8.99268	9.78665	13.7258	14.4366		9.25197	5.94017
25.143	6.89		9.752	7.963			12.302			30.6489	20.3029		5.63931	17.1716							1.17064	14.0508	8.77751	19.3278	11.721		2.44857	7.4329
0.868	4.775		20.563	13.444			7.64			19.3269	5.84285		5.51005	22.083							0.675133	7.37488	7.64502	10.7413	3.92507		2.56234	4.04233
10.889	7.028		20.851	9.639			2.1			19.3771	5.77991		21.8104	31.2181							1.18243	9.1515	8.14454	10.0906	6.217		2.41736	6.92014
30.881	1.592		12.307	9.162			5.681			37.1102	20.6437		10.9128	13.794							7.13181	13.5801	17.2356	21.9015	11.8395		10.6554	3.29926
22.907	2.142		15.83	14.817			7.948			22.0256	9.17666		6.11692	14.7454							5.74089	7.46941	25.323	16.6247	29.1072		2.5576	4.94893
5.829	12.96		19.755	5.972			8.652			36.3718	8.21444		24.8184	13.295							4.48927	2.09935	7.88752	12.0971	6.75148		6.4799	6.93077
0.668	10.975		11.828	11.657			5.608			22.6565	13.656		6.6618	24.2016							4.70856	2.20363	14.1543	11.1772	12.273		13.7037	8.3164
1.337	11.018		3.593	6.73			11.327			24.6135	4.79605		19.5913	26.8818							10.0057	9.43064	6.35232	19.3444	24.5439		14.0666	2.33019
20.092	3.654		24.699	5.312			6.533			11.5343	9.94294		20.2925	16.3661							9.14275	14.1905	24.5638	20.7707	34.3359		12.3041	3.51979
2.488	23.865		10.699	17.425			14.578			28.7848	4.62385		32.6426	6.80442							7.05968	4.63162	1.31075	18.6808	19.4908		14.4587	4.99371
6.06	2.518		20.935	19.203			9.538			40.7285	17.1632		12.1697	25.8168							5.79994	2.08035	33.4558	20.8919	12.6251		12.5041	6.44655
8.629	2.501		15.855	24.569			3.9			19.4841	18.6949		7.94712	3.54408							6.36451	10.8556	9.72538	10.2349	8.67244		14.9396	4.67908
4.875	3.169		15.205	14.608			5.317			28.3252	27.9693		14.331	26.0829							6.07858	6.64673	9.3109	10.9587	5.5851		13.772	7.86003
4.059	7.408		10.341	15.119			6.258			14.7512	7.77053		13.2924	6.92242							6.75755	13.1289	15.0067	6.11868	27.6392		12.7069	7.81572
3.993	9.14		16.775	13.477			7.453			9.07174	23.6643		12.6424	12.1357							2.93553	2.15513	5.70362	11.0934	11.2341		12.8427	5.09084
27.586	0.452		18.547	5.233			11.355			25.3233	12.3942		15.0963	6.6426							2.40831	2.39822	13.2789	15.6843	24.4226		3.958	5.31317
11.241	3.036		9.808	6.679			11.136			7.13369	18.3757		13.5547	13.1071							4.26532	7.95808	8.41305	12.5595	5.16639		5.85395	2.52729
19.001	2.73		9.523	9.64			5.817			16.3977	13.642		5.60999	11.7697							8.14007	2.29212	13.2922	16.1862	12.8911		16.0491	1.73536
6.191	10.979		9.287	12.135			5.769			31.739	19.8969		10.1996	5.21062							2.9255	2.13943	17.4753	15.3388	26.3392		19.7155	3.30217
0.616	7.931		3.72	18.06			6.657			20.5032	18.0092		9.28138	30.7147							5.50621	2.10251	21.2842	17.4926	13.6673		12.0126	9.03472
20.729	7.934		12.484	6.864			5.036			24.5268	18.0988		6.54807	0.73228							1.03999	11.6481	19.4484	13.8467	30.4807		2.40411	4.69101
9.442	8.567		12.839	15.296			5.63			16.4202	26.5293		7.78751	16.5047							2.93251	7.62431	9.01669	16.8458	8.79309		2.95356	9.22278
1.083	9.133		7.862	5.199			9.544			28.0185	7.93778		13.6403	21.8308							2.88781	13.0408	13.1652	23.8362	22.8154		15.503	7.74639
1.737	8.309		20.412	14.148			4.371			13.0236	21.0241		9.58807	13.3707							6.22649	8.19251	9.98471	12.0851	11.8751		16.3902	6.24078
5.787	0.638		24.996	17.945			11.484			5.66066	7.50708		27.5729	14.339							1.29201	3.63292	9.49704	19.9743	12.7896		15.4384	5.65985
2.489	9.314		5.148	12.803			8.01			17.3727	17.3982		11.3659	23.0082							2.32806	5.92415	18.2355	8.0704	10.2297		14.8007	2.19757
5.862	14.051		17.384	18.216			11.289			31.7907	10.6048		33.7472	13.6581							5.10476	9.67261	13.6329	20.7268	11.5589		4.56492	6.63226
5.178	4.509		20.761	18.832			5.12			19.8177	7.08002		20.0961	14.9698							7.16028	10.5592	4.2946	7.69845	9.10531		3.68589	1.33752
35.362	12.683		10.231	16.034			13.36			5.4879	13.7792		19.9535	20.3425							6.31619	7.91747	11.887	10.6999	18.8129		11.5236	7.12334
9.395	8.336		7.694	11.928			9.809			21.7162	9.79467		38.7382	25.7584							2.41413	10.706	10.1947	15.7984	15.6142		14.6443	7.29445
8.759	12.275		13.507	6.432			7.553			5.68055	9.88776		11.4429	15.1134							4.85692	2.89799	11.6269	16.9123	12.0147		4.86713	6.88945
6.538	0		10.104	7.549			8.795			6.80501	13.1211		33.6492	11.9946							3.88115	0	9.60998	20.389	13.845		20.7336	6.56293
12.46	8.175		6.042	30.319			18.053			19.854	6.88352		8.24731	10.6464							0.899586	2.82088	9.4741	10.3632	12.0458		10.5732	4.54604
12.839	5.227		13.975	7.328			11.005			14.634	13.6916		7.73702	1.53056							5.74699	4.40644	7.60647	44.968	14.3241		8.72904	7.80484
25.214	10.609		24.928	8.491			9.121			9.94831	7.80771		24.1102	14.7055							0.801309	1.77714	13.166	15.2231	16.6572		20.1647	1.75226
16.685	1.486		19.204	4.43			8.638			34.3674	16.8583		12.9414	11.3729							1.20323	16.6695	25.1901	14.373	22.1442		2.58461	1.29946
4.278	1.3		19.083	9.811			6.029			2.90397	23.8704		20.4088	10.7035							0.671792	9.04381	12.1609	21.0314	20.4002		7.50346	5.98764
16.048	11.748		23.561	8.843			3.582			12.6151	20.7951		18.9067	12.6031							0.992402	7.96128	9.05468	10.8486	16.1655		5.01136	6.64179
5.276	1.137		15.021	16.108			5.982			10.6259	7.24688		27.509	11.1301							6.99251	6.57837	10.6028	17.6836	25.2698		10.3366	5.31102
11.339	20.051		9.679	9.472			8.825			30.3992	11.9355		6.15575	2.08361							3.07093	2.32141	1.53661	6.63173	10.9925		14.7168	5.05366
15.767	10.014		7.333	8.432			6.281			10.8479	19.9499		9.23853	12.2065							1.31768	10.365	9.60211	19.8928	9.4017		16.9115	6.18693
9.511	4.52		9.526	5.117			11.238			22.0401	5.44207		19.0642	8.90233							3.13546	5.36502	17.148	14.9796	28.0819		14.8065	5.76545
4.038	11.41		14.585	4.345			9.674			38.5986	15.3808		12.2922	5.32206							1.86129	12.9959	23.5054	3.96931	16.565		12.6404	1.25509
10.04	3.25		9.673	5.456			12.001			5.92013	12.7624		1.76893	22.886							1.66203	10.9014	12.6292	21.6336	10.5288		15.2922	2.19552
1.634	1.483		12.288	6.194			5.338			10.0892	14.897		18.8351	13.6887							0.656103	5.62889	18.3627	16.0298	19.7397		4.65484	3.68655
9.336	2.022		21.668	14.429			10.991			4.7732	12.2486		5.73256	13.7095							4.66924	7.95818	16.9191	12.9395	10.5821		13.1422	1.86922
25.125	9.964		8.419	28.04			11.773			6.10577	19.3163		13.096	11.5383							1.22235	3.25578	6.39725	16.9204	13.5338		9.18152	3.89954
9.711	17.028		13.007	8.91			5.081			19.8629	7.89374		7.83927	4.72238							6.21745	7.49687	12.0742	11.3856	12.9967		10.4245	7.09718
4	15.396		18.156	5.368			5.291			33.8866	16.6487		1.50677	16.8243							4.69806	12.9413	6.46105	7.09692	2.70883		4.96974	1.35543
0.2	10.805		13.738	15.576			5.313			21.7285	17.7066		11.8508	12.3006							3.65552	8.48542	1.65921	27.4915	12.9408		14.4596	3.18247
4.362	2.308		10.619	20.723			6.01			22.8114	14.6479		12.8575	16.2956							9.79621	5.73055	0.605976	12.9545	10.8617		10.6662	3.37306
0.948	4.522		20.525	11.991			4.933			22.5156	12.6217		6.65772	9.14535							0.604439	4.4077	5.37695	10.4807	15.1331		11.3545	5.9603
16.119	4.32		6.025	16.926			5.232			11.7511	9.97273		8.90336	16.1539							6.41953	2.1136	0.690545	12.1852	16.4862		0.614655	3.11128
5.626	7.8		7.098	10.264			7.072			28.8469	5.22877		13.332	15.014							8.20287	6.3604	10.1026	7.64437	6.83928		17.036	5.04918
9.523	6.123		15.565	6.048			6.624			5.5308	7.77994		8.57046	1.89542							4.47949	8.36953	0.632821	18.4442	18.0366		12.8271	1.55809
11.764	0.512		28.356	18.823			4.403			23.4611	15.6093		8.38375	12.937							7.8501	5.58117	12.5829	16.1772	23.2812		5.14788	9.00146
12.345	3.637		20.885	11.007			5.224			5.03179	15.4505		8.27603	1.52067							3.95811	5.93263	5.60357	20.0064	19.3103		13.7651	9.6342
15.833	4.151		18.365	2.873			5.077			16.9812	31.0647		10.6627	19.7224							4.20154	6.03045	18.6065	20.1075	8.54668		10.7003	5.64546
20.678	3.963		9.538	4.574			3.628			18.2519	9.35534		8.86155	1.61742							8.63638	9.36128	14.8629	18.4754	17.3097		13.813	7.67485
9.877	2.079		14.962	12.67			5.646			3.66056	11.315		11.4119	15.7514							6.46303	4.94511	0.799692	6.71666	2.98944		13.3701	2.45453
14.795	0.275		17.681	6.76			4.257			4.15286	16.7968		15.1683	1.6788							0.619038	18.1669	1.52548	17.6972	14.9828		8.78467	1.27624
17.679	5.938		19.29	13.863			5.32			8.14753	12.7037		5.62805	9.44152							0.716987	10.9518	0.69621	20.2983	23.1076		16.2434	7.78988
6.444	0.579		6.512	5.241			4.685			24.7175	10.8428		10.7843	12.1523							2.94579	9.39942	5.36949	16.4658	1.48213		17.2738	2.0395
9.105	6.645		26.873	9.8			8.906			13.7471	14.2194		18.8077	24.6865							2.93555	12.649	3.18713	12.6467	30.0201		2.90256	2.84291
11.008	0.943		5.02	23.433			11.658			15.7372	14.1863		17.7591	10.5741							6.90268	2.72338	10.8863	1.71771	10.1881		16.8782	4.95814
14.396	5.002		9.679	22.088			11.762			19.987	12.1692		17.5802	21.5482							5.52225	6.91446	6.86336	12.1006	13.1527		17.9612	1.59182
1.682	11.294		18.92	8.33			11.847			42.4007	23.9296		12.4893	16.4312							3.97516	3.00424	4.56037	11.6504	5.18727		15.3144	2.97918
19.792	0.789		17.492	9.484			6.952			32.853	7.00865		18.2848	1.5479							10.3829	6.13357	5.79471	9.60578	4.12759		12.6664	10.441
0.661	2.58		14.745	25.902			8.838			22.5642	21.2283		6.8563	14.4136							8.71644	5.96118	2.82836	7.25294	16.4173		8.22279	5.66709
5.492	1.859		28.575	10.59			4.952			31.0216	13.2121		11.8472	0.609341							6.17987	10.115	6.79716	16.6764	1.63637		2.46479	5.85857
7.849	1.905		16.657	12.76			5.95			11.127	22.8041		25.4436	12.7676							6.44699	9.52034	9.98444	7.53402	13.6105		2.38473	6.02682
5.452	5.09		27.972	8.663			5.727			19.2371	12.2607		10.3676	20.9593							4.21065	7.12908	10.4165	16.9172	8.57404		15.9381	7.06646
10.596	4.619		2.6	12.133			10.515			25.3175	24.9245		16.0238	20.7559							10.4454	12.1739	31.4509	19.1028	10.9852		5.2659	7.23309
5.165	1.756		23.885	5.481			9.035			13.3256	13.3905		27.3071	22.4284							1.86616	7.36879	3.23185	6.28562	24.1729		8.45194	3.61815
5.751	15.689		13.206	11.014			5.326			33.4679	15.937		14.7035	11.4565							5.25823	17.8511	0.624011	20.7372	20.3397		12.3803	6.35265
12.61	5.059		13.65	14.233			11.971			20.175	27.5729		7.85018	0.688763							4.85808	3.95326	7.23867	13.4782	44.5615		13.8266	1.63665
28.83	0.569		21.762	14.322			6.068			4.70153	16.4025		28.9659	16.5523							2.26851	2.47218	0.651584	4.91951	23.0371		9.41758	3.84413
10.404	6.204		6.159	13.54			4.855			9.639	19.631		20.9473	15.7099							3.5444	8.57737	12.2526	10.7473	10.1919		13.9576	4.61122
9.752	4.648		27.809	4.912			7.879			6.09212	19.7653		15.1132	0.823435							4.63285	12.8971	11.5833	8.80149	14.0326		16.4477	7.17223
21.867	0.977		13.308	7.35			3.449			27.0415	14.3584		9.98475	13.4854							10.4218	11.9722	7.21363	11.9379	10.0509		13.8151	3.49813
5.761	7.281		1.95	7.376			5.264			18.9279	32.3515		18.1813	12.2903							5.38147	6.51186	5.3193	7.56453	8.31322		6.53818	3.96995
10.599	5.827		7.421	3.841			8.054			9.5483	12.5872		13.1417	14.4715							4.6339	10.8315	0.702398	14.3006	25.7632		3.87831	4.79787
27.674	0.231		12.91	16.036			2.6			30.7451	6.50349		6.59535	11.1423							3.40696	14.9117	8.74384	6.6268	32.6505		14.8919	4.75754
10.5	1.278		13.514	16.729			5.096			7.21618	7.3168		15.0185	13.2591							3.66323	6.26963	10.8481	16.9738	19.3015		2.86198	4.79535
5.417	2.058		3.9	16.943			12.355			16.5908	18.4754		14.5224	27.7069							0.592297	3.65394	8.24379	16.229	7.54405		17.0599	5.96678
8.428	9.824		3.9	12.596			8.544			12.2063	20.8762		8.95738	15.6499							1.62201	17.0159	5.70586	29.6473	23.2667		15.7798	5.10786
16.371	8.749		34.999	16.311			3.436			3.35851	15.2488		18.1492	7.06969							7.00245	6.75742	9.41581	19.0319	10.1067		12.0012	3.18613
5.172	5.112		5.2	7.787			17.52			18.623	15.9487		8.39498	12.1172							4.75694	7.56949	7.62301	12.1075	11.7689		9.66517	6.10003
17.515	6.012		23.033	5.371			5.136			6.25592	18.4348		13.8723	2.11837							4.79594	8.90985	15.8773	20.1409	23.8428		2.44276	1.49111
33.817	0.397		31.918	24.981			6.959			15.1148	16.8278		17.1662	13.2075							4.066	2.13741	6.80236	11.4754	14.1013		2.29933	6.90505
19.693	0.772		16.349	23.242			4.901			17.4021	17.2477		14.2356	11.6004							4.82005	14.8219	7.5992	2.63914	11.4345		6.16347	8.08982
33.98	12.835		8.316	12.52			3.265			33.5289	14.4588		17.6201	26.4561							4.11224	13.3416	7.67093	20.0877	15.2865		16.3673	2.59265
23.875	0.286		19.839	2.275			16.164			37.0778	9.11126		24.8843	25.4974							3.73285	1.89803	12.9354	9.106	7.13733		13.7744	6.10666
18.966	7.711		29.007	9.388			5.541			14.377	11.0837		33.0952	13.6396							2.82041	2.51589	10.2104	14.7297	30.6094		16.1681	6.40616
17.392	4.138		27.322	7.8			5.833			20.0489	14.214		13.5083	4.41824							5.1707	3.0665	9.5391	8.19483	12.3466		19.1924	7.44937
15.4	0.371		16.738	10.591			5.616			14.1719	18.6627		11.4103	2.59715							2.62288	2.83304	5.59142	22.6964	15.1204		17.8738	11.6101
6.697	8.645		13.433	5.411			5.279			4.1836	6.02626		12.8086	13.3938							4.50662	12.1574	4.16588	6.99167	17.065		4.20476	4.03914
6.115	11.555		22.883	8.071			6			5.65064	18.5538		14.6716	14.8399							5.64424	5.68655	7.53774	10.2912	7.83865		2.4159	9.26595
20.68	2.582		14.607	9.443			8.549			6.3931	9.35272		15.7556	9.85367							6.37151	9.76665	0.950198	24.2872	17.2656		2.71318	5.76626
10.583	4.588		7.668	13.972			4.933			5.40238	17.3019		12.8091	9.93089							3.43645	9.17822	3.40929	15.1382	33.0351		3.45677	7.19878
23.862	1.332		17.665	4.871			4.601			22.7089	12.9382		6.90091	1.67232							5.5569	9.54411	1.00078	25.797	5.94443		6.95311	3.89028
22.91	5.552		12.942	5.657			5.214			4.51067	28.3929		9.96942	17.1626							4.1027	8.07808	10.6366	9.57704	15.5514		3.09942	7.48872
6.144	8.843		10.691	4.759			9.087			4.62739	14.8526		7.7886	11.3179							3.37979	2.58548	8.58057	10.6219	25.768		13.3536	3.20391
3.943	4.924		19.884	3.018			1.3			6.85662	10.6572		15.5272	23.1823							2.23402	3.98588	9.33894	30.4441	22.9413		21.2671	4.43063
5.98	0.193		5.2	5.222			8.182			19.9017	8.77579		5.66622	24.5925							2.13642	2.49343	14.2161	29.3368	38.3323		5.29403	3.87576
0.48	4.513		30.273	17.701			10.276			7.516	11.2185		16.3875	16.269							2.9298	5.77705	1.08878	7.66406	27.165		16.4127	5.22678
22.886	6.888		15.24	8.723			6.022			5.66689	12.3888		21.0768	17.4993							2.28469	7.97245	8.40963	12.4365	6.8068		2.82451	5.02681
6.453	0.236		23.21	17.234			3.825			6.57823	25.2087		6.73069	23.8429							5.66897	5.29494	12.0119	26.3267	22.8712		2.49502	6.91023
34.509	14.375		11.999	16.655			5.252			30.6339	12.3518		13.6614	27.6526							2.44607	7.23585	7.31886	13.5937	12.0293		21.2405	8.10832
2.213	11.749		9.094	19.5			0.65			5.72584	11.7824		8.6029	13.9425							0.703689	4.16854	5.94155	13.3134	30.3446		7.10811	9.38264
10.643	5.189		11.843	8.24			5.797			35.6508	13.0503		15.7307	14.1505							4.03169	10.1499	6.74376	7.81323	32.2456		10.8537	4.90971
15.501	8.574		12.74	11.918			7.261			10.7975	9.19538		8.63759	14.1689							3.071	6.09598	8.26867	5.03362	6.65645		19.2574	8.15458
29.403	0.862		12.198	8.985			11.517			4.26878	20.9407		28.2261	19.766							3.8972	6.75687	9.15439	19.2518	15.2074		2.3674	4.76615
10.094	6.054		23.479	2.235			9.306			22.2504	15.6198		14.6241	20.2494							7.30948	8.23194	8.22367	6.92739	19.4678		2.99871	4.24627
17.526	0.404		9.919	16.954			2.6			4.64062	18.8158		12.5673	12.385							6.03495	2.13201	0.865071	11.6128	3.68392		16.5694	6.67036
17.452	17.752		5.474	5.567			6.5			5.50393	11.4523		11.5225	8.97581							4.57538	12.908	5.18012	13.1565	16.2412		14.2637	4.97248
13.673	7.159		5.989	21.609			5.685			22.6092	15.228		15.8227	13.3876							2.62903	4.79606	8.69948	5.50595	1.76261		2.75642	7.7358
10.082	5.887		5.726	6.15			13.343			7.07084	18.5951		23.9486	7.76166							4.7734	13.9006	7.23327	12.9021	13.2819		18.0521	5.31743
11.051	8.742		14.338	8.747			8.049			24.8459	19.3204		7.89402	21.5456							11.4629	7.7865	14.2826	12.5238	7.9813		18.5324	6.36896
19.6	4.302		14.026	7.566			8.736			21.5632	12.4797		29.0049	14.4212							6.02027	2.14023	9.85882	20.8669	18.7105		15.0701	1.43962
9.522	13.184		11.883	7.898			10.11			24.2576	9.19235		14.4756	0.798848							0.697828	7.3401	7.59266	18.9808	11.8362		8.59082	3.25209
0.365	11.931		18.778	11.593			2.693			26.5521	15.7116		15.6814	2.10705							5.0327	8.6025	6.83054	12.5744	9.77662		10.2861	3.00969
4.781	12.199		9.475	22.127			2.546			33.8443	14.5395		15.6995	13.7026							7.01715	10.9599	15.3524	14.8324	11.7949		6.84868	6.73373
12.893	4.234		19.358	5.32			14.219			20.2551	14.2389		14.9455	12.601							4.34232	2.1251	5.1472	6.99432	6.63948		2.37589	5.86603
12.796	0.396		13.604	7.307			8.485			17.2615	11.8548		7.30896	20.2429							4.44725	9.68641	1.24716	23.4888	9.23787		2.43388	1.97199
7.648	5.211		14.783	9.619			6.346			26.486	19.4959		27.6269	21.3336							4.63667	9.12906	11.9324	6.49363	18.8342		10.4473	8.58961
8.883	0.454		8.042	15.319			4.427			5.02769	8.65507		12.0816	9.94492							6.64602	7.5902	7.13936	6.53713	8.67901		9.52442	7.26937
7.204	2.142		5.648	5.352			13.303			8.04932	5.13076		12.2847	18.3253							3.56116	5.88254	6.11118	24.7024	16.6184		18.4912	5.26677
5.487	1.728		5.228	3.982			9.662			29.2017	8.21298		12.4331	13.9478							5.96731	6.25896	1.76975	12.4593	9.76475		2.74905	6.40686
7.816	3.803		10.249	14.324			12.103			21.8624	7.83784		34.3752	1.79632							2.05586	3.8294	14.4249	12.7101	11.0433		16.9704	7.31952
0.261	1.182		4.439	17.327			12.697			4.83493	16.1126		28.9297	11.9799							5.44861	10.0462	0.620455	15.5595	25.198		2.55514	6.09032
11.805	10.208		11.793	13.688			8.233			11.9972	12.8554		11.5756	22.1889							4.51616	2.17728	5.17857	15.5623	13.7896		10.1324	4.12244
27.447	5.903		5.192	8.366			1.3			26.4996	20.3288		5.51123	15.0311							6.37095	13.5414	9.9848	4.15114	1.76104		15.4179	4.20143
10.204	4.522		9.87	8.01						4.67709	8.4511		21.4637	24.8341							5.8289	16.4159	5.25371	17.2914	11.7418		17.4826	5.41463
17.193	4.561		9.734	15.118						22.5368	17.3533		15.0281	13.0317							5.6489	10.5565	5.64502	12.6764	1.58324		15.3758	5.59556
9.567	1.087		6.707	13.82						2.32203	11.2009		8.47139	11.4882							6.27004	7.48769	5.34965	17.6148	25.6807		9.45277	4.0159
1.557	1.851		8.994	12.809						11.5438	14.6279		18.2087	1.2334							0.859295	2.14344	8.8012	4.45624	12.107		13.1238	3.59027
10.245	4.72		13.852	6.214						21.2029	14.6763		15.4944	5.9237							4.64029	11.4087	7.21111	19.3924	12.0239		10.001	6.29744
9.029	0.353		7.773	14.319						12.0075	14.1325		10.923	9.55985							5.19391	7.53334	14.5403	12.2762	18.9256		10.3466	6.39032
21.731	11.045		5.151	5.068						27.9726	10.774		30.1477	1.93575							5.84647	9.72126	5.02247	14.6264	16.2418		9.35564	5.46421
11.29	5.038		4.908	16.909						25.0021	27.1731		7.64715	20.3084							7.20123	8.8418	5.50328	10.3446	35.9259		6.44568	6.00245
25.579	0.324		5.806	11.724						36.0422	14.8094		4.68857	14.3376							0.952319	5.98811	7.04812	10.8719	9.31525		14.713	2.24634
5.779	5.354		16.138	7.678						15.0667	12.8825		5.54671	15.3062							0.895968	6.87289	6.02721	35.0783	20.3242		8.49443	2.57606
19.654	9.641		6.495	13.154						8.92627	17.4121		4.49537	8.37613							7.05631	2.11886	4.48992	10.7912	8.49846		11.2574	6.53052
14.182	5.372		12.374	7.518						22.7199	9.88649		12.7397	4.88346							2.24982	2.92356	8.92782	26.9423	33.0862		11.7475	3.87783
12.46	1.214		23.124	8.282						11.2551	13.5661		12.8477	0.724608							3.7426	19.6758	1.31117	21.6575	34.9369		9.14796	4.8444
7.207	4.975		17.426	8.805						36.0283	16.5387		18.4664	15.6581							5.51296	10.8135	10.6772	12.9319	36.4272		12.6244	2.95677
33.934	2.758		7.701	22.381						24.5289	24.6202		33.8524	28.8633							6.19163	8.10779	0.937441	12.682	39.3244		7.69863	2.87462
30.785	12.289		7.722	8.602						6.48595	14.9867		25.7179	12.796							1.27982	8.15265	12.1423	12.7122	12.2094		16.8954	4.58186
6.088	6.935		13.384	4.978						16.1087	10.3691		24.8031	5.65136							4.95372	9.80451	11.5435	7.6696	6.57005		2.64586	4.43424
8.337	9.926		23.093	15.408						34.0009	8.53656		24.3178	18.8437							5.82324	6.12019	7.24178	20.2953	18.9969		10.249	5.45721
20.992	0.885		9.549	4.978						5.29624	9.18408		8.98574	17.2326							3.88767	6.06712	0.819989	7.28407	14.2376		21.0523	2.40897
25.148	2.993		6.504	5.329						28.603	15.7198		26.1732	22.1561							3.1905	5.45597	5.68168	21.5208	22.7173		6.774	6.04502
34.911	9.262		5.245	8.93						22.6809	20.6508		11.2989	25.3433							5.92974	2.49932	2.70712	11.2839	14.3361		16.2098	7.50429
8.905	4.706		5.32	10.751						5.77217	8.80669		20.1157	27.6767							1.75903	15.9029	0.84033	12.4666	24.6188		11.2773	6.28982
9.89	0.634		7.559	13.797						20.8728	13.9021		5.21136	21.6833							4.06027	6.93019	4.80164	23.4558	11.9853		13.3316	1.69465
16.944	7.441		11.867	10.216						17.5743	15.0503		5.17682	27.2289							3.40958	9.49059	7.19645	9.72612	2.81367		8.78986	5.89477
9.124	3.304		20.477	9.325						31.39	5.26532		22.5993	26.0408							1.67507	17.7083	7.139	9.29639	19.7612		7.68011	6.16249
23.531	1.252		12.066	9.322						4.59282	19.5659		7.62337	21.2434							4.13862	5.29243	11.8695	23.3199	7.34297		16.9716	4.53659
44.864	5.603		8.373	15.821						12.5724	12.91		9.49326	2.82506							1.31347	11.1703	7.35971	17.6987	5.75969		13.18	1.45981
33.061	5.106		7.715	5.517						22.7034	5.9618		23.4226	5.04105							1.64973	3.27222	12.5276	12.1483	2.26255		13.4297	2.29244
51.355	2.267		14.683	5.375						13.6857	11.6524		4.40467	1.4985							4.92168	6.95388	7.53603	15.5254	7.18439		7.24218	4.95795
21.969	4.911		11.787	21.793						5.23422	26.4414		13.3579	26.5166							0.972042	9.73881	7.16687	14.8819	19.0809		2.9943	6.33813
29.376	0.609		25.944	9.212						3.65782	4.6567		8.90649	14.8352							2.70559	2.13036	0.628539	8.21868	2.74553		9.80971	7.33072
5.868	5.375		27.655	4.971						30.702	13.8191		8.36639	14.4074							7.88184	9.20613	1.05019	27.0978	29.6594		6.80523	2.88495
5.806	4.983		0.265	6.771						12.7917	10.2767		25.0217	22.3038							2.25514	8.59832	5.7066	12.2379	8.34724		16.3912	4.73501
31.259	8.223		7.442	15.977						16.2992	31.4057		18.7721	0.900232							5.44699	7.74946	13.5112	17.166	10.759		9.4479	6.63857
9.267	8.082		9.311	16.287						4.15923	16.514		15.3311	0.942331							1.96326	6.45021	1.35408	13.0431	6.50851		16.5042	7.00647
11.215	6.457		16.594	27.403						15.861	26.4014		39.0979	3.10257							1.28287	2.19884	12.8133	7.0456	13.7733		15.4771	7.41493
25.942	6.437		15.557	5.019						16.268	17.2665		19.3283	16.8273							4.04322	9.38813	10.038	9.20831	11.1833		9.95411	1.53695
15.35	7.932		4.717	6.295						16.5759	16.0176		9.58418	22.1859							3.09337	18.3364	5.01741	18.8286	9.42901		14.8512	6.76317
5.95	5.24		10.076	5.86						7.8217	20.9617		7.3526	1.58066							6.35814	7.25966	5.44699	5.90737	17.4754		14.3802	5.01985
11.048	4.997		8.591	6.425						6.78338	9.094		10.5713	0.71499							1.01192	2.99463	4.84559	5.31347	7.09087		3.98837	2.06473
11.7	0.233		20.022	14.801						6.03789	11.0409		9.30796	22.444							3.32309	9.76665	13.7822	19.5264	20.2561		20.0155	5.61623
3.879	22.263		13.83	11.796						19.4162	15.7853		16.0396	18.6093							5.4252	9.28676	5.02614	25.9907	7.8544		14.4542	6.20917
26.263	4.625		25.291	14.743						21.4798	11.092		13.8644	11.9797							1.63957	3.75506	14.3803	18.8676	3.96292		11.9743	2.49493
0.535	5.78		13.532	20.034						12.1054	6.63707		8.15083	11.9573							4.5994	16.7141	6.29591	10.4886	20.1986		10.5026	6.57166
13.141	0.947		31.039	14.776						13.0057	9.41402		11.6605	10.4138							3.85724	8.39688	7.18153	27.5786	15.3212		9.59263	5.37192
20.265	10.679		6.771	22.869						3.85446	16.9963		0.549459	16.8242							5.79247	11.7617	6.81492	18.5077	9.7617		17.1529	8.7078
9.403	10.957		13.942	13.859						9.36988	7.52089		6.97789	21.0679							3.98982	2.12846	5.10674	12.1121	26.7863		15.3392	5.08464
0.78	8.607		4.875	13.998						21.0704	18.8103		31.5859	14.7565							3.44887	6.01453	2.15393	7.46053	2.11717		19.5377	4.12845
26.196	0.58		11.788	15.86						27.2497	9.47118		10.2645	11.1642							5.51051	7.61387	7.01518	10.0658	14.8768		12.7985	8.74801
16.756	2.274		25.996	12.714						12.0356	28.3181		18.5728	21.915							9.51578	7.27594	7.31065	22.3202	7.01864		8.50321	4.15792
13.07	12.189		22.089	6.35						21.1872	35.1485		15.9913	9.29519							1.01861	8.2108	16.626	11.8933	7.766		6.9091	8.18734
0.91	1.696		33.411	9.071						27.1762	13.8324		16.954	33.1063							4.42362	10.998	5.58998	13.3369	8.60508		2.56242	3.18953
13.62	9.717		18.009	15.667						32.6787	18.8371		12.2426	22.1365							9.43028	15.7833	10.7067	14.1479	8.77167		11.8332	4.03277
12.621	15.225		4.91	6.538						22.8613	16.054		7.45117	15.8555							5.83867	3.18878	0.659616	7.24808	7.17342		9.21485	5.88031
13.669	11.831		27.649	8.576						24.645	26.2851		19.1347	20.1396							4.85656	7.49261	5.94481	25.4103	7.60436		8.2726	5.63434
18.706	7.63		8.304	14.067						11.4047	19.0196		6.78498	26.2365							1.37922	9.49816	1.13431	5.47488	11.8509		11.777	5.09023
31.161	7.228		21.002	9.31						37.7449	11.1191		19.6058	2.96752							3.24619	5.66253	13.976	13.2502	22.1564		14.3189	2.0764
22.389	4.272		7.464	19.3						4.43131	27.7582		10.7637	12.9998							3.13333	2.54383	5.75812	21.7368	24.4224		12.0868	4.15077
5.529	4.48		10.865	4.492						36.0006	17.0065		9.98407	1.21666							4.6704	6.19714	12.2318	8.78082	3.40953		3.22492	2.27415
10.406	1.19		6.427	18.379						5.26029	14.787		8.31543	20.7335							1.69373	9.45519	17.3373	15.0081	6.41572		2.59477	1.82499
29.01	5.644		5.097	17.227						23.9675	7.22349		10.2425	12.8425							5.92002	13.567	13.0358	16.0186	25.7895		2.43803	7.61661
17.097	3.848		18.834	9.501						10.1489	23.1431		12.2304	5.49468							4.07691	9.4002	1.06033	11.3886	1.26884		12.4313	4.89709
20.844	4.671		5.423	3.148						33.2861	12.4425		25.1051	21.7307							0.931615	7.13423	9.74486	22.0049	16.3442		15.5301	3.73372
8.969	5.651		7.07	11.179						13.8098	8.63614		12.7159	19.6251							9.42114	2.17002	12.1316	21.8665	20.7554		14.5598	5.11404
12.954	5.919		22.443	22.359						21.9587	21.8365		5.32828	15.6146							6.95191	6.43846	9.22755	8.91513	6.05271		14.9614	5.65108
1.3	7.806		5.942	11.061						32.9533	4.93434		14.5121	30.2102							4.55695	4.53215	0.83969	22.8611	18.192		15.4191	5.42232
17.733	0.489		5.524	9.133						12.86	21.2976		31.5429	21.5672							5.57573	2.05463	14.5417	7.15608	21.8138		4.32495	6.30962
23.408	11.813		4.847	15.17						19.6459	24.4579		12.9779	20.2684							2.25463	4.72721	6.42817	11.8876	9.64271		2.46222	6.79522
20.117	5.692		4.802	11.132						4.20348	14.2116		25.5176	1.88242							8.87976	4.3746	6.72836	20.2046	11.8344		15.6399	2.17884
28.434	1.873		28.876	13.207						28.1724	18.497		19.3994	16.8353							6.82718	4.79958	9.45456	11.3149	2.15296		6.02618	5.79983
29.053	4.74		16.441	11.009						24.8539	9.06635		20.1656	28.0122							6.03154	6.66212	8.10822	10.6002	18.3025		17.5477	5.7543
4.308	6.347		15.155	4.941						26.2307	11.5211		4.17133	15.7115							0.865484	16.6775	2.27299	12.8413	13.1886		21.5534	1.89668
17.477	0.651		3.38	14.45						34.3205	4.037		14.6633	13.2505							5.5841	6.01558	8.75433	9.07142	7.89637		7.36805	5.4606
21.248	8.537		30.116	4.503						32.5039	3.75794		29.5234	29.543							4.85253	8.6586	0.614376	8.27798	21.1132		5.13435	2.58631
15.155	5.985		23.058	15.313						31.7042	18.65		11.5749	7.73705							5.3238	4.20141	9.44527	12.2471	1.37292		14.1588	0.478065
29.258	5.458		6.5	5.5						43.9464	7.04415		8.7003	1.1065							3.59602	8.97983	10.0386	10.3053	10.0272		13.3357	3.01085
22.324	10.134		17.077	32.344						15.9388	12.9162		12.261	11.5974							6.68772	7.91368	4.21237	22.5761	15.0561		2.34284	6.25367
19.366	0.294		2.975	10.103						32.5322	3.20045		10.6769	9.36397							2.89303	13.0235	0.776547	6.0654	4.6463		3.00263	6.86017
2.216	7.737		21.882	6.76						32.8643	5.32561		18.8608	12.9309							8.87084	6.03616	13.6043	8.06393	8.47415		17.1716	2.27915
6.24	11.064		6.5	14.308						37.856	29.7625		19.6678	0.982685							4.08813	7.87624	5.40306	18.0196	10.157		18.3491	6.28911
24.897	3.676		11.266	9.386						7.99186	20.8902		7.15248	1.1363							6.0634	17.1197	5.78288	14.8793	3.98779		3.70781	10.2478
17.225	0.227		17.983	21.625						33.8001	16.4309		18.2909	17.4577							4.14298	10.5734	7.01257	17.2872	2.16979		9.79917	4.47991
16.383	5.633		10.024	15.397						17.0673	22.0495		10.0329	0.204885							5.6837	2.65138	7.65859	41.5042	0.865071		18.2146	3.15885
19.545	8.614		11.432	19.633						9.77212	16.0014		18.3905	15.3292							5.37985	5.2369	5.20509	18.4937	16.2181		17.2834	3.60693
25.247	5.714		18.2	31.338						4.17101	10.8687		15.0897	27.3177							4.64116	2.09794	3.68714	10.7818	11.816		4.01376	6.47512
28.092	3.509		25.055	2.556						17.305	19.749		9.27409	1.66324							5.92957	2.11256	10.8016	23.0724	8.09885		11.9901	3.73824
23.312	0.172		9.1	4.544						28.2226	15.0338		21.9728	22.1145							7.05289	3.26351	9.82788	12.8845	17.3848		4.52213	1.62111
16.235	5.501		0	13.182						14.8362	25.3534		14.2734	12.5903							8.24986	11.1219	6.64498	10.5402	5.03378		11.8419	7.79903
12.497	1.15		15.188	4.436						15.4724	8.3406		13.1576	22.9739							8.36141	2.15408	6.65014	21.688	15.1113		9.38305	4.25908
1.538	8.092		6.409	5.301						6.92309	11.0373		7.0403	19.3006							1.94172	5.93077	6.96341	8.79426	11.6577		15.5231	3.79786
13.796	4.722		20.286	22.485						20.0638	9.89169		21.4081	14.0918							4.50987	7.53844	2.97732	19.8675	8.06944		8.7768	5.76796
12.838	4.476		5.054	22.387						26.8927	6.40472		12.3471	30.4284							5.40715	6.57444	4.88615	19.3788	3.966		24.9977	5.02888
4.101	1.104		6.177	10.677						16.3521	14.7795		5.60497	1.45719							9.9055	12.1588	1.43074	13.8283	6.61374		13.1866	4.6902
4.828	4.827		11.373	8.513						6.1748	10.1563		23.7631	15.9748							2.96418	6.30821	8.75675	7.64074	6.6539		13.5336	1.55598
8.879	11.108		21.283	9.024						24.9543	17.698		16.0596	1.06545							6.18042	6.76424	6.78803	11.1964	3.3316		15.5135	4.31719
28.394	5.867		23.618	12.222						20.8867	7.69217		13.0374	12.2369							9.62651	5.63311	7.33715	20.0995	9.21029		11.8052	6.30347
21.716	5.518		26.143	18.224						5.78621	11.4966		14.7531	21.77							5.11412	10.9597	0.60853	11.0326	5.54668		16.3607	5.72214
11.108	7.315		6.178	26.604						24.9664	10.1415		13.8846	13.6717							1.71424	10.6285	0.798397	6.13641	20.8808		16.2773	6.90933
12.631	17.282		15.293	8.45						9.03135	6.75234		10.574	11.1472							1.05315	13.1256	10.9301	16.6399	8.52013		13.4083	6.7168
19.324	6.434		22.606	17.808						4.12456	22.8874		8.89583	11.9092							5.885	12.1432	6.4075	25.3401	17.1551		8.19422	6.46058
9.343	5.586		5.238	8.891						2.08815	15.3788		9.66551	16.8869							0.94015	6.93825	11.6515	14.5686	18.2073		11.9394	4.34407
23.404	5.452		7.475	13.622						8.05656	10.7673		12.0401	25.529							6.13634	3.90522	12.209	6.96252	12.13		13.5358	5.00715
25.959	10.802		14.598	12.631						9.80394	14.2893		18.9817	27.4619							3.99834	6.76931	20.2221	4.2891	1.16477		13.6636	7.1383
20.206	7.649		8.611	11.064						11.5704	9.22711		10.7816	4.64826							6.46171	12.9906	5.03103	11.679	19.6103		14.2316	10.4677
24.24	6.101		14.544	13.882						9.7737	13.7786		28.293	1.42638							5.1811	26.1082	6.4527	3.20421	4.51226		10.9852	5.40813
17.635	1.838		24.502	25.722						31.7644	9.909		22.6392	1.86183							5.739	19.0687	1.29876	16.261	15.3651		14.2491	4.39537
10.202	1.336		10.47	7.106						28.9301	6.66521		8.72118	11.0712							7.58876	17.6803	0.66317	12.7777	1.25643		3.82816	4.08909
10.018	4.744		6.5	14.349						19.6267	7.0236		8.58582	12.4367							4.61256	9.17924	6.09718	11.769	16.8112		8.32831	2.97454
12.773	4.68		29.957	19.239						5.26414	17.6956		9.50096	7.34847							5.5386	12.2215	3.68966	7.00212	1.59849		10.4493	5.73551
17.333	1.958		28.519	16.956						17.9413	6.85564		10.3006	16.098							4.41041	2.09571	0.540669	11.4343	1.23233		15.9091	1.76604
13.909	5.964		2.275	14.718						15.6302	8.80102		5.60813	26.4397							6.65507	11.9777	10.8975	22.2682	5.15322		20.3515	6.02368
17.063	5.096		9.701	26.608						25.9213	11.7409		24.5218	14.1151							4.39057	13.1394	6.05566	22.4198	27.3228		2.94147	2.74561
7.905	0.225		13	29.058						7.55939	6.62512		17.1712	13.9419							6.8008	12.7822	5.88934	16.474	7.37561		8.07338	6.87367
33.819	2.267		36.404	11.393						21.9226	13.1245		14.9931	22.5113							8.00248	22.1944	4.09117	10.8646	8.09758		3.66522	4.90233
3.9	6.332		11.637	28.797						4.23632	14.3714		13.5945	9.9489							8.08202	16.5036	7.71322	7.42662	8.02463		10.5198	4.66118
27.932	6.786		23.127	6.154						29.1783	22.4899		6.50367	17.0007							5.8556	7.00872	0.686223	16.2853	2.81329		8.46057	8.02742
18.607	0.606		25.12	7.111						5.92327	8.54088		20.667	12.863							5.70882	6.53118	5.63232	9.99647	11.3882		3.1459	9.38588
5.2	0.386		10.852	10.624						5.14972	13.0465		6.83719	2.48391							6.85992	6.29763	1.99446	7.30243	6.32299		15.2096	4.90462
20.501	2.336		7.142	12.753						4.728	5.31561		6.88817	19.6237							1.27616	11.1611	10.1174	12.1522	11.0096		9.03751	8.06946
7.035	16.898		13.196	10.682						10.5141	24.8016		15.7354	13.656							5.7596	15.1268	7.82165	8.39964	10.2392		9.05489	5.3976
20.295	5.028		21.47	7.105						17.7331	16.1737		14.8047	9.57125							0.814498	7.12231	9.61496	8.85537	20.9159		9.83627	2.73196
14.319	6.731		21.158	12.444						4.45833	12.933		11.4618	23.9963							5.00843	9.43187	14.8693	8.90654	18.7439		8.30668	3.26322
30.627	0.726		3.931	22.055						5.9517	7.30862		6.39699	10.3555							3.95787	4.97419	2.17006	10.4605	3.84873		2.99076	8.20783
12.768	0.433		27.651	11.267						6.1283	13.2845		10.0283	17.2662							4.0831	2.46701	19.6701	16.6042	9.12038		5.05515	4.38623
25.642	5.047		8.906	15.849						5.50717	21.2987		20.1065	27.2905							8.43575	5.2409	8.59626	10.1736	10.596		9.11254	1.57788
27.883	1.471		15.849	17.773						19.3159	12.4186		13.0474	25.2567							0.864656	13.1162	14.1584	3.49171	1.94259		17.0707	8.84535
2.594	6.837		25.602	18.266						24.783	14.1188		20.0009	11.8076							4.15706	6.33504	20.0701	15.0702	7.09572		13.3952	7.34278
22.631	13.943		5.25	18.314						4.1089	26.4353		7.08583	1.52842							2.87099	7.18603	8.5488	10.0264	14.3584		15.7183	7.30416
17.588	4.274		12.442	19.97						23.0241	12.7326		5.1328	18.7066							7.38836	7.29673	8.33439	16.7072	15.5531		20.8769	5.78685
12.345	4.123		29.039	29.882						25.936	14.2042		21.7075	21.796							0.82521	6.64912	12.1342	11.8662	1.80891		19.0952	1.71529
3.755	7.893		11.411	21.673						5.24265	20.279		11.8112	20.7342							6.71984	11.7387	6.46958	10.584	7.82118		2.82895	1.5324
9.627	10.299		34.381	13						3.78438	11.7018		14.8423	1.15965							8.1128	5.66002	6.0351	8.69735	4.66397		11.6859	7.47435
12.738	0.234		8.63	7.408						20.1627	15.6816		15.7428	10.7478							10.179	7.16097	3.28472	5.64031	2.18798		3.14301	4.2306
12.619	6.913		18.829	5.2						13.1974	12.6061		21.4998	4.46796							2.47976	7.54073	2.36837	8.17553	6.27097		13.0427	9.27052
24.524	0.558		30.317	14.987						14.7772	21.5		14.9018	13.0301							1.09321	21.9439	4.98182	12.4155	16.055		4.38793	3.3127
30.485	0.248		15.183	10.507						4.79621	23.829		12.0208	18.8933							6.67904	5.49079	9.10622	8.05728	13.8227		12.8575	6.08132
4.389	5.532		8.209	3.9						15.8667	17.8902		9.86496	2.21759							6.31562	9.28173	14.2013	1.69035	7.426		2.96345	8.00901
22.283	0.157		12.445	19.362						31.3249	16.6118		31.727	11.4797							6.02127	8.7287	3.19857	6.9798	14.2689		7.00583	8.18355
13.297	0.67		16.946	17.048						21.841	18.1598		9.85338	5.92737							3.11527	7.68693	8.05821	8.70806	14.9043		18.5249	6.34986
12.783	1.839		8.474	17.919						9.46165	13.1594		10.8251	14.1112							4.41349	2.69351	5.91608	7.33415	6.03689		14.4077	3.87874
30.287	0.73		17.464	1.3						15.6467	14.5696		9.84624	7.10673							3.24894	2.78691	10.9544	14.2585	14.5074		6.29876	6.32363
32.834	0.193		8.45	35.005						4.95463	14.9747		6.83278	13.1607							6.24716	10.1299	8.8785	9.38605	13.9283		10.1048	2.23479
7.976	0.253		12.439	15.256						8.99018	13.4197		11.1849	13.8654							3.00361	13.355	1.29638	13.5836	12.0075		12.1285	6.48686
31.34	8.376		10.35	5.001						8.48386	14.5943		9.33936	12.6329							0.983516	2.03605	6.51838	3.81816	16.7916		11.5822	4.45597
24.976	0.964		18.366	16.411						26.4683	8.07228		23.9682	14.6922							5.63973	9.28036	5.15893	7.15728	14.3603		7.26983	1.86998
11.904	16.084		15.813	5.162						31.5586	13.0207		5.52444	6.63871							1.2227	7.71871	11.8588	6.42728	8.44648		5.64603	5.30815
8.619	6.154		17.574	12.871						4.56739	15.6431		19.8376	14.3342							3.04001	6.39408	2.67204	12.7033	7.09373		7.11083	3.33392
35.246	5.382		19.426	15.428						22.2439	8.89749		7.63779	11.7246							3.28636	6.13	6.49772	11.5646	4.81275		10.0064	9.08177
7.52	6.213		24.546	5.731						12.6988	7.65618		13.0913	23.6486							6.85692	9.59061	12.2683	9.82998	25.4714		12.5998	6.85471
11.656	5.378		20.553	18.649						3.66891	11.6841		5.46531	30.8124							9.17783	2.0061	6.77958	9.74386	12.3112		11.4394	5.79426
11.215	8.208		24.119	20.582						18.9363	16.7735		12.0458	14.1186							6.07958	2.85287	9.38811	11.1053	19.0761		14.4743	2.77635
15.582	7.593		13.564	29.065						33.9445	8.27481		11.2175	10.6794							8.34243	5.28772	6.88226	12.0929	9.82001		13.4328	5.22832
11.542	5.172		17.872	14.018						2.94126	6.06306		19.1972	4.2648							5.8817	2.06202	1.34286	12.7915	23.5168		2.93186	7.1649
12.332	12.741		19.531	4.025						4.67372	6.90112		15.1508	15.35							0.913686	8.43636	10.364	15.9295	17.1119		5.68821	3.5711
15.913	13.843		19.202	10.009						12.4874	11.0374		7.82594	7.12076							1.0516	10.5252	13.6432	5.61992	19.8356		5.81643	7.52602
0.667	1.535		5.656	3.903						22.4619	13.7997		15.2441	1.51281							0.861815	20.4197	28.618	9.50025	6.84064		13.9208	6.47902
29.887	1.087		17.387	5.31						31.6041	31.2595		8.68923	2.29168							7.14251	1.96131	11.2318	11.451	11.5363		13.0654	2.54353
22.75	14.563		20.759	17.57						3.60915	10.8325		11.3536	14.3553							1.04436	4.89594	11.7608	14.3871	14.078		2.76226	5.72871
24.987	12.664		21.691	12.043						28.8753	12.2501		13.978	18.701							4.22773	2.92583	0.882743	1.69335	13.4357		3.43468	7.77888
8.352	7.939		2.6	5.119						4.1573	12.0934		29.8859	2.23289							1.05795	2.8166	10.0906	9.2777	17.3038		11.1956	7.79521
23.704	12.025		26.834	12.573						21.5984	16.8096		6.76806	9.22664							5.53657	6.03546	7.48768	1.94297	12.0941		3.30443	5.96678
15.608	4.905		5.933	17.457						24.5709	18.1017		14.9792	14.0497							5.45392	10.3967	16.8689	6.72853	8.46		8.56073	6.99996
11.657	5.684		15.374	20.586						4.97743	7.72708		15.2587	1.42332							8.6513	9.37456	5.54286	12.7082	3.6383		6.44859	1.501
18.642	5.742		29.318	10.356						15.6067	6.59656		16.2899	12.2023							0.847672	5.36754	7.38232	13.4422	7.42918		14.1555	2.0811
37.854	1.381		18.333	26.726						28.0836	7.28943		20.0327	16.4324							5.0704	5.48397	0.746315	7.01212	1.66606		11.8772	2.24174
6.091	1.278		8.43	13.01						16.7874	6.2521		12.3899	1.67698							1.00825	1.94629	0.975523	16.7653	6.97894		16.1666	3.42621
32.03	8.898		19.606	11.256						19.9076	25.672		17.0751	13.098							11.3896	2.5734	8.50568	22.493	9.37277		10.1316	2.56237
40.3	0.23		18.305	5.371						36.0925	27.4331		6.25206	1.36194							1.4686	2.40665	6.88636	15.6641	10.1259		17.3059	7.27428
11.518	0.682		22.349	6.612						19.0679	25.6333		12.9025	22.5398							4.93224	7.81115	5.21629	6.25092	3.85912		8.13385	2.76069
2.656	9.765		35.008	5.318						11.605	12.3806		6.03229	14.1833							4.47334	7.50198	11.8556	13.5514	8.0646		3.03176	2.86938
1.092	3.234		4.849	27.105						5.38744	17.9301		7.66244	16.6869							2.30589	10.9087	8.38886	12.037	15.0237		14.3816	5.26271
16.469	4.681		16.044	4.471						34.9026	9.2839		8.31627	14.4287							4.52141	1.95764	3.42363	20.9	4.71881		4.60756	4.1916
3.066	4.569		8.642	7.182						22.9592	16.5285		12.3038	15.911							5.40048	9.13673	11.3749	11.1558	12.7208		9.4358	8.63095
34.516	4.727		32.286	18.552						26.0534	11.3914		12.3028	1.46828							5.30929	5.48111	11.6948	12.4442	12.2731		9.23241	3.65043
3.052	6.74		22.297	4.842						7.48559	12.1069		6.54302	12.8211							0.942485	7.42801	11.1708	7.08475	15.4263		2.91685	1.93511
24.717	5.423		18.964	6.742						17.5048	5.19042		8.49973	23.0304							7.95055	6.80106	0.71581	15.6695	11.8191		8.86766	2.54549
13.002	7.644		21.119	5.173						5.83019	10.5972		16.4969	26.9725							6.33746	7.70931	15.2286	19.8277	10.4839		7.45193	6.36566
12.1	6.51		8.068	7.136						21.8101	17.2176		11.0785	9.58302							3.45835	3.99715	8.1876	17.5896	11.5897		16.1892	6.1288
28.671	0.605		8.806	7.621						26.6505	16.5771		6.43823	12.2485							5.12405	23.436	5.41746	9.84431	12.5323		9.11516	6.70955
13.818	4.918		10.804	9.524						17.3083	16.1451		23.562	5.4574							1.20195	3.22189	10.8714	10.1845	7.58072		9.74247	5.502
18.709	0.819		27.166	14.64						13.601	7.2738		22.5779	1.50332							6.58255	1.98375	6.07592	15.9512	23.1561		6.31609	7.32781
2.405	5.363		15.751	3.761						6.99248	14.9738		27.3132	14.7131							10.5128	1.95934	14.1756	23.601	10.6861		12.2671	6.75508
22.351	5.283		13.585	9.411						11.1091	34.1212		6.72056	29.4209							1.67845	6.93382	1.33257	7.28519	12.9694		5.14399	3.66479
31.528	1.732		21.837	11.006						36.515	9.5387		15.8003	22.879							1.41881	6.29216	5.52386	10.1493	13.583		15.3957	6.8876
12.789	4.061		20.1	4.707						3.98211	17.0855		16.2922	4.09339							5.04046	11.3189	13.8721	8.62126	6.75542		11.2144	3.69176
30.001	1.01		15.665	16.482						21.0298	7.93903		9.6248	1.10855							4.29999	5.63157	18.217	10.3337	12.0111		14.1557	3.73451
17.265	3.74		11.694	14.411						28.6519	19.8528		10.6604	16.5218							3.92177	3.4666	7.47243	7.07527	12.479		14.214	4.36674
5.548	0.167		23.722	11.137						14.9556	16.8405		15.0386	14.6922							5.13786	8.83642	29.2904	9.94401	11.0456		12.232	1.84283
41.637	11.978		16.382	5.392						5.18427	20.3151		10.3208	16.642							3.97145	1.91643	1.06781	11.4856	6.74373		19.6764	5.19958
22.53	4.652		8.734	9.169						21.4486	12.4808		8.88821	24.4478							4.3707	6.3316	7.10642	10.9733	23.2548		9.94495	7.25262
5.288	0.1		23.467	5.428						20.5802	18.2399		33.0412	11.9238							6.62293	5.93643	6.73226	10.6707	20.0722		9.8489	3.1267
6.498	0.226		22.119	23.718						30.8397	9.77214		5.96573	2.694							6.12326	4.77858	0.781712	9.6663	12.4198		12.8593	6.83729
14.621	4.683		25.66	9.439						3.54679	12.2411		20.1322	8.843							9.61445	9.22095	6.06247	14.8244	13.5972		5.28464	6.91163
10.767	1.602		29.669	2.462						4.16936	20.7309		11.995	4.464							3.70377	2.55081	7.55436	7.44311	2.07536		14.2152	4.52804
4.766	3.695		13.006	12.153						14.2875	11.7024		19.9174	31.569							4.14453	6.36193	6.13817	19.7749	16.6883		11.6251	6.52788
8.945	5.149		19.833	18.003						16.2521	7.19075		15.3606	12.691							4.8383	8.66947	12.5828	10.6397	12.0755		13.3746	2.56991
31.249	15.893		9.239	6.317						14.1485	10.5084		28.6285	8.652							3.61566	5.95658	9.71207	28.8078	9.04753		11.9987	2.14318
5.352	3.722		18.552	7.2						30.8387	12.2641		22.4428	7.579							0.798527	5.44706	10.5557	14.2525	7.46341		9.067	4.27484
14.585	1.208		15.205	28.541						4.33427	8.19875		37.8572	5.416							3.49971	6.18029	9.01002	12.8898	14.8509		4.36135	6.83795
17.99	19.668		12.726	5.064						19.2481	16.5283		24.7741	4.659							3.32738	5.48398	11.3345	7.14114	14.1258		2.89512	3.83526
32.74	4.84		15.907	10.9						14.2989	9.39749		13.621	9.762							8.43384	5.60049	10.5546	16.8561	5.79849		8.41115	7.31147
14.398	16.219		23.333	6.858						34.7022	20.7153		9.33022	5.826							2.31813	13.6309	0.715382	2.6022	10.1894		9.18429	6.93334
2.694	1.37		20.31	8.004						21.1009	10.6575		5.97986	7.419							4.72425	7.46884	8.2832	18.7909	13.4912		7.86526	2.98985
4.848	8.477		13.173	6.363						6.62687	9.31952		30.8567	8.258							5.3257	8.57897	9.42538	8.42385	17.6853		14.0074	5.0515
0.229	5.072		14.3	4.834						4.166	19.1261		28.2178	19.785							5.48782	4.82986	10.3306	7.16358	5.82652		3.2924	6.60359
0.85	6.904		8.482	8.884						4.44817	11.4872		12.2067	17.149							4.49053	2.30794	6.13174	8.39578	12.2817		14.2993	6.65875
17.744	8.785		4.892	12.015						5.29723	21.4804		11.8208	6.158							4.47898	2.76798	5.0643	28.9307	7.37938		3.121	3.72881
7.676	5.982		17.595	29.136						5.36083	10.3838		8.7397	4.255							1.31041	6.99655	9.3043	11.1888	11.0137		2.86233	8.08287
8.126	1.437		23.4	4.311						5.72319	17.5856		8.13994	4.792							7.49949	18.3842	2.00614	19.3221	24.2816		16.4232	6.77854
18.077	4.006		13.344	22.829						23.6131	13.227		11.6491	6.114							3.13492	7.06219	7.33688	9.18808	12.787		9.34761	3.67297
3.657	21.848		21.554	25.286						27.1202	10.858		18.1848	8.546							6.52691	6.70897	12.1666	1.8906	17.8149		13.7687	7.32664
8.634	3.767		17.711	5.558						20.3904	22.1009		21.615	5.616							4.54664	2.91449	4.61041	5.28851	15.5901		14.2597	6.9634
3.211	6.456		20.178	8.492						24.6147	14.4278		16.0071	4.474							6.29138	8.13533	13.1374	10.0876	18.0452		10.9218	6.27324
8.868	4.817		21.063	7.718						3.1168	15.8367		25.513	7.815							3.73722	9.75784	4.9806	15.5077	11.0175		2.91673	6.98973
25.455	0.392		18.888	22.19						17.6957	6.8792		18.2815	5.397							6.67984	2.09766	7.3691	9.19314	12.4601		12.0599	6.85384
5.922	0.926		19.091	5.177						2.66035	12.473		12.4363	9.33							1.20043	1.99632	6.78617	1.94136	2.41626		10.3268	3.63035
8.381	8.121		22.577	4.647						12.6873	19.1848		11.1667	6.969							1.17212	18.0182	8.42677	7.99746	10.1122		3.61386	5.68866
8.651	3.9		11.7	18.089						4.51214	13.0757		17.2855	11.405							6.86206	6.37411	7.40633	17.5463	10.2542		11.0943	3.00641
9.207	2.202		26.071	11.9						3.51688	11.1515		25.368	7.43							6.85596	2.81028	9.08519	14.1576	6.04969		12.2915	2.53009
8.926	64.178		10.4	7.222						30.332	16.5828		11.5987	10.782							2.622	20.2571	5.86585	16.1728	12.7116		12.5635	4.67721
1.434	26.857		29.943	13.467						16.0869	10.0773		7.56266	0.849							2.08627	11.6798	5.14719	9.82586	10.6117		11.9367	7.22127
6.797	2.756		34.771	18.117						23.3072	30.6109		10.8069	14.917							5.4506	11.3192	4.88034	14.8559	14.3164		9.09695	6.19687
16.372	3.091		17.993	8.041						8.76367	29.5423		15.3968	7.735							0.865623	2.59979	8.1596	6.58988	10.7516		18.223	7.43393
13.281	1.176		13.438	12.982						22.9466	5.70852		16.076	2.34							0.926132	4.84511	1.3019	11.0099	17.8116		7.49361	4.0779
9.865	4.558		28.318	8.682						33.1729	6.16035		16.7142	7.15							1.0418	7.02747	5.79964	13.1975	5.08622		14.6842	6.01136
0.809	5.094		16.44	4.983						35.5593	7.20108		15.8581	5.01							0.814957	2.85621	10.5781	23.9211	5.09957		6.71309	6.81547
0.265	1.616		19.188	7.405						33.3278	3.7372		16.3333	10.274							5.23192	4.24163	4.81814	9.62067	8.33099		14.6908	7.41038
9.891	0.208		33.296	10.003						2.93669	7.1088		22.0031	3.852							1.46293	8.29425	8.90124	11.7551	1.9201		3.57427	2.80901
40.573	10.758		22.784	13.371						14.9624	23.9311		15.7064	18.186							4.91891	6.7943	7.89465	18.6902	14.6168		10.7201	3.51918
9.404	12.05		26.032	9.37						20.4347	12.131		19.3204	6.583							5.68699	2.18961	7.07762	6.4011	4.01899		3.86392	5.38398
10.145	8.179		18.81	7.075						20.9189	26.8457		22.4106	5.383							0.839788	11.7587	8.85861	3.32671	3.12493		2.81587	8.44071
8.204	0.907		21.224	6.761						11.2454	4.037		7.46206	7.538							0.829418	7.5093	8.93526	2.01429	28.8011		6.9191	5.41798
1.189	13.592		7.8	5.086						24.6148	10.0288		10.728	4.694							0.844324	6.22676	1.68651	5.27069	8.93601		16.7654	8.70293
15.692	4.784		24.906	10.361						28.9202	17.808		31.8709	6.219							6.75444	18.2921	4.69343	7.13301	3.2189		16.1209	3.15491
5.543	0.518		9.689	6.774						15.0914	12.9762		19.8077	32.384							1.56652	6.21632	11.4155	12.054	18.3405		10.4846	6.2464
1.512	5.124		12.081	4.722						4.79679	17.9273		8.85729	4.882							1.6117	6.06785	4.79045	2.23654	1.49668		8.94541	5.92409
12.949	0.467		9.321	14.549						13.5823	29.5453		12.2893	8.989							5.675	2.67134	3.34498	12.0546	8.35676		4.15884	3.5245
5.789	5.833		21.849	10.696						20.9519	3.61321		6.84538	5.1							2.86237	9.27625	0.758283	2.22541	14.9985		9.80223	6.79228
22.71	7.734		21.329	11.831						22.4874	4.49936		17.371	12.028							0.962812	7.88095	5.43878	23.5176	10.7013		3.63425	7.2888
5.619	16.48		4.764	20.071						13.6623	21.0931		18.9155	13.172							6.83403	7.12156	5.65514	10.9222	13.7465		11.9129	6.04668
10.416	11.611		21.942	6.8						30.4752	15.6152		14.7929	19.489							9.31983	10.2078	0.87294	16.7853	1.09965		18.4208	5.42282
5.096	13.16		31.674	30.693						21.022	11.8607		5.49121	8.421							9.60823	5.35415	4.81353	15.642	6.90739		8.05414	2.88695
2.6	5.544		28.819	4.532						40.4009	7.37505		20.8468	13.801							4.3884	8.98171	6.78058	6.18651	14.5031		2.94114	7.39782
11.057	6.993		23.459	24.069						28.9889	14.3922		13.657	2.07							3.95396	2.35549	0.715246	11.2455	9.38882		10.8531	2.87255
3.906	8.477		22.769	4.345						11.3947	10.6226		17.4435	6.279							4.47879	10.7119	6.5336	9.28343	10.5689		6.2727	1.86441
33.096	13.661		34.099	6.065						23.0418	5.98705		8.87237	9.334							3.79345	6.96167	8.59598	7.58519	14.8618		6.69907	3.68647
4.944	8.33		10.01	5.771						22.2629	6.99904		23.0278	8.723							7.0468	8.69303	1.77692	13.9065	16.9244		8.32823	5.28026
14.501	5.645		11.559	14.984						14.3791	17.7648		14.1833	2.299							7.32276	7.81139	7.85057	20.3754	14.3367		13.7522	2.04269
12.425	8.632		2.877	7.611						13.6805	10.1024		14.0581	23.983							10.9771	8.13589	15.9438	9.71496	1.19602		10.9517	7.3086
10.92	0.977		5.995	5.318						26.4639	9.04815		27.8048	6.319							5.38631	8.27506	2.50188	6.57352	9.46627		12.5205	5.09204
0.226	10.445		9.273	15.051						28.2275	7.97288		21.3678	5.878							3.78668	8.6655	4.68862	10.1403	17.6836		2.8635	7.46135
1.801	3.329		24.472	10.365						37.4245	4.73783		24.275	5.207							9.43795	8.88418	0.798442	9.58988	18.9103		9.35337	3.0563
2.122	9.793		7.255	7.055						32.1374	6.98861		23.2248	22.033							11.6045	9.82216	14.216	8.12942	17.9434		9.33854	4.00791
15.712	0.876		30.107	8.783						25.5054	6.13483		29.9815	5.418							3.89282	4.80985	0.73777	21.2921	1.46834		12.4862	2.08347
3.158	21.979		15.153	10.1						27.2098	14.4917		7.38166	6.243							0.808044	7.08285	6.45015	23.0176	10.9064		15.7921	5.61485
6.483	10.095		14.843	11.127						26.2004	12.6518		7.02057	26.822							4.46693	7.5031	5.46178	18.169	12.6303		12.3692	5.21719
20.123	6.797		14.341	16.695						20.1943	11.5604		6.9932	1.31							1.64912	1.98663	0.725999	8.57244	8.50806		11.4827	1.82084
23.764	5.97		15.557	13.516						21.9626	32.0835		10.3214	20.288							6.4661	5.256	6.88514	9.40327	9.7907		4.24631	2.23449
4.892	5.598		13.52	10.191						27.7481	18.8056		6.49113	26.852							5.80021	4.49352	6.79506	15.6507	16.9478		12.7422	6.52569
7.359	11.576		28.112	9.851						16.3131	6.97665		25.8037	6.207							0.817737	12.5072	8.19024	8.88129	6.50185		3.13469	5.86455
5.58	7.192		4.588	21.512						26.991	19.5409		14.1555	6.166							7.85746	6.89376	11.1935	9.25526	12.8452		16.074	4.68579
22.052	11.411		22.393	16.42						4.42525	16.1725		28.9465	16.759							6.31422	1.8965	6.75764	8.09767	10.7187		6.3202	1.57429
5.049	4.959		9.242	11.356						22.0205	3.53892		17.1734	3.598							6.25776	5.84126	13.1877	5.40876	19.585		14.7224	10.8931
29.223	3.311		20.423	15.266						6.94586	3.99263		19.0072	16.43							9.04701	2.02601	5.85267	12.2747	13.246		8.4435	7.82227
6.533	7.912		12.684	35.268						11.6104	18.4587		20.5747	6.238							7.37709	1.19779	6.23353	5.9696	17.651		7.34837	3.61749
5.506	3.998		24.282	2.99						25.4108	13.5076		12.3357	17.115							6.76933	5.35473	8.83228	29.6194	14.0022		9.77247	7.55187
31.011	9.863		14.613	25.023						33.3313	5.48863		15.8581	7.48							10.5924	4.86961	4.59256	11.194	4.26311		11.3541	6.92501
16.909	0.248		15.553	7.316						7.76905	13.4795		7.10448	6.657							5.79062	8.11004	5.3695	9.54428	8.2477		16.587	2.03336
6.427	1.33		10.63	16.276						24.9728	6.61592		11.0622	4.54							5.54961	6.83747	0.699211	14.3051	12.9821		9.09789	5.7307
11.203	1.93		20.591	11.762						31.4835	4.87514		15.8365	22.688							0.924969	9.99791	15.4041	19.6795	18.318		11.147	3.0513
10.388	11.976		5.664	17.003						5.22931	15.9628		11.0787	7.077							3.5463	1.947	5.70641	12.1632	7.29722		18.7993	5.84702
11.853	6.823		16.222	28.738						24.3036	23.6603		28.6191	15.33							3.45738	9.99899	6.64077	15.1465	25.2152		8.85289	4.21596
13.031	0.901		21.009	13.84						27.3482	6.27577		8.25261	1.572							17.4308	12.6695	5.04967	26.6184	11.6356		7.41625	7.47296
9.021	4.487		16.14	21.393						29.9962	5.72453		24.8187	7.389							4.40993	11.6728	15.5898	12.2006	7.88702		12.9714	2.9037
12.969	0.222		12.181	20.348						7.84539	15.3818		11.9989	5.87							4.54768	6.95774	13.7796	12.6994	15.9156		15.0167	8.63166
0.353	13.15		9.99	6.959						23.6401	13.2547		10.5565	2.642							2.20759	5.61399	8.38597	20.0652	21.5545		10.355	4.83455
7.06	5.579		22.365	20.421						3.97087	15.2918		14.0738	5.908							7.20728	2.77093	6.73759	34.307	12.5936		12.2086	8.5095
0.388	4.753		26.606	8.348						21.3614	14.6616		9.85835	8.586							7.32182	6.52705	11.5147	15.58	14.9575		6.94675	5.38134
2.864	4.127		25.676	1.3						18.3054	10.5204		17.4397	20.178							1.85181	5.62481	8.12937	13.7324	3.53136		13.5602	2.41385
0.354	3.117		24.176	23.4						11.319	13.0803		19.3715	19.797							1.72546	7.88802	5.51657	14.9221	10.182		3.08893	10.5441
14.231	8.905		16.916	13.463						15.8546	7.27314		9.0547	4.733							5.97514	7.01439	0.639122	4.11379	13.7921		7.05087	4.45248
14.14	1.723		15.623	5.698						14.3218	13.7694		33.0597	10.524							3.21556	1.90926	9.65264	1.60631	6.45891		16.1132	3.39197
2.667	4.965		21.378	10.298						14.2497	22.3785		33.5095	17.223							10.3874	7.17967	13.1154	9.59942	9.82096		16.8619	9.15528
17.946	1.237		9.364	6.963						26.173	16.4365		9.44846	18.151							6.41788	1.97959	1.69769	15.7573	6.86931		2.88539	9.35355
5.144	1.298		15.351	4.731						27.5136	8.37038		18.9197	7.975							3.32927	2.18273	8.38072	9.47733	19.6131		3.03152	11.378
14.481	4.877		20.977	8.021						15.5627	2.93641		20.0175	4.745							0.952549	10.4944	2.26632	18.2533	0.698711		14.3462	2.85845
14.247	11.836		13.695	4.22						12.9615	26.1002		11.8391	0.902							5.84152	6.02476	0.745259	7.90553	4.2826		16.938	4.06751
16.017	0.9		8.576	11.971						6.41311	5.98059		15.167	10.051							6.09189	5.71492	0.644731	9.03706	18.0746		11.9621	5.72094
20.951	1.126		26.939	5.153						25.7679	13.6581		11.4717	22.732							5.33627	8.04154	4.47041	16.9794	6.27363		4.60479	4.10061
11.325	5.3		31.606	13.32						16.7965	22.7506		27.1717	5.349							1.02489	1.99338	6.56166	5.03269	10.2917		15.1801	3.53159
1.891	7.634		8.171	4.975						12.1103	17.9825		40.1081	5.371							0.816673	13.4402	7.89715	9.89995	6.13768		13.0185	4.64296
10.285	35.746		16.507	6.388						23.3228	14.3259		22.6371	20.633							4.21206	4.8884	5.3745	18.833	12.2635		23.1781	7.58075
9.851	2.6		13.591	7.174						7.81752	19.585		19.2755	1.24							1.40442	7.57609	14.6964	8.66802	2.22863		11.9131	7.29413
29.389	3.677		16.455	26.42						16.3742	20.8288		13.5822	1.949							1.02741	10.1216	14.0046	6.10032	9.79943		8.894	2.90115
4.663	1.3		11.562	7.092						1.50249	9.26905		7.52777	6.751							7.16801	6.34776	18.5096	8.54767	8.51908		12.6077	9.94204
3.186	0.956		15.82	5.237						30.0963	6.51743		24.2482	4.82							5.7713	6.72743	3.21628	13.7544	8.09044		8.63117	5.60215
8.096	4.611		24.826	5.224						9.68169	11.5368		10.3379	12.221							0.893328	3.96875	6.85559	1.98792	3.74685		16.7876	2.84087
13.863	1.313		15.757	11.224						14.3837	9.37591		13.4426	19.802							0.885445	6.02565	0.718054	7.40662	2.65087		12.4423	7.30863
8.015	4.416		5.85	1.802						15.456	34.3164		9.25429	14.15							3.64468	14.5711	6.61875	11.1735	6.9116		13.8268	2.44705
30.275	7.96		5.357	5.946						4.98754	12.7457		8.21822	5.356							1.82784	2.93974	10.0103	15.8788	9.97631		6.20359	9.13055
20.48	5.79		9.507	15.883						19.1078	18.6043		20.1987	7.976							7.31537	2.19816	11.212	9.82785	13.6747		12.0332	8.00626
4.116	9.99		13.27	1.548						17.1591	11.3266		14.842	6.919							3.8646	11.7743	6.1145	9.22447	12.1141		11.3408	5.17685
14.411	5.349		8.439	5.435						17.1502	9.85641		18.3467	6.217							1.37755	9.48253	2.07126	10.2094	22.9558		8.18274	7.88936
12.047	12.407		16.96	8.657						16.206	9.93334		2.74679	11.858							0.87433	7.10781	8.3994	14.4974	6.72343		6.85997	5.98211
21.362	6.365		7.973	7.602						16.6103	16.9129		34.692	6.142							1.21431	7.9036	6.71214	8.15242	6.94275		18.1621	1.77945
10.206	0.487		16.922	5.304						12.0715	7.39247		25.499	6.958							0.903812	1.99023	9.70459	34.5423	0.698711		9.16486	5.20859
14.219	5.3		20.161	4.55						13.4167	13.8579		21.6377	19.084							0.794142	5.9835	13.737	19.1771	4.74113		16.9304	3.80448
7.024	0.5		4.499	12.182						23.6876	10.4679		5.46928	9.838							10.0314	6.75591	9.56634	9.70943	16.2315		2.84688	6.55727
7.48	14.365		16.275	9.086						20.1764	7.63808		16.6291	5.217							5.37685	3.61999	8.64277	1.67125	12.8671		13.3803	7.26639
6.042	0.625		26.429	6.226						21.4506	4.79503		16.3736	6.032							10.033	3.49179	7.60543	8.22051	10.7193		19.8775	5.25975
18.473	5.151		7.856	5.573						21.1266	4.24671		22.7488	18.741							1.06652	3.05392	5.59768	15.859	1.91748		15.4415	3.78708
16.579	1.93		25.571	4.47						29.6049	17.2922		14.1468	4.587							1.30263	1.94655	1.53104	2.33171	5.6452		11.4149	1.83258
6.172	6.576		4.217	25.791						6.7251	8.61956		14.9155	12.06							3.92446	6.05492	1.19845	16.5851	10.0494		13.9777	6.47901
15.722	6.784		9.929	8.915						16.2978	3.46028		11.5988	5.926							0.88406	11.9335	22.0767	15.0645	11.6938		11.8344	5.40034
8.979	10.917		33.169	13.727						4.53962	7.16903		7.72089	5.415							14.8152	13.1431	26.6284	11.1681	26.929		3.36624	3.9004
24.711	0.234		23.865	5.532						34.9946	16.3493		1.74152	14.986							8.44751	2.61817	12.2667	9.4259	16.0542		22.3904	5.17075
24.434	2.948		6.633	6.974						6.53741	14.9262		21.1693	9.468							2.73347	10.8702	7.68685	10.6973	4.49608		15.0761	5.04289
20.154	4.132		10.253	9.249						4.64704	7.94034		28.2186	7.72							1.05373	1.94143	7.77889	13.7967	6.63031		10.3076	3.59212
17.503	7.544		10.297	12.048						11.636	6.21484		16.1235	17.708							5.14089	4.46991	1.18904	7.38519	12.5412		2.91574	8.05299
16.182	4.841		11.448	17.643						23.857	30.6462		11.5722	5.366							6.59958	16.3008	0.696848	2.46216	7.95143		12.889	4.07207
10.353	2.74		6.928	26.184						5.29219	6.74633		18.0515	12.619							0.81816	7.69568	7.73565	9.45958	2.12112		11.8896	8.02346
12.784	0.192		25.661	5.302						3.1203	21.9051		28.4495	14.366							4.69782	2.82505	6.91711	6.76853	1.88637		5.07094	1.91294
30.883	4.068		15.303	5.583						28.7663	4.62845		15.258	4.007							6.57276	13.8419	0.866154	9.25074	8.95695		8.73861	3.7142
18.825	2.936		21.805	4.535						4.17288	15.6875		14.825	1.596							3.73008	13.4868	10.0668	8.99413	13.6879		3.01659	1.81642
31.23	11.163		10.666	13.496						28.3633	12.9566		14.096	7.314							5.63912	13.6954	6.36118	9.87308	7.21731		7.22527	6.62755
21.517	1.269		8.678	13.455						26.6803	6.52025		14.1758	1.026							0.891713	1.9745	0.939385	14.7993	7.50996		11.7862	4.5777
4.29	11.336		24.307	5.527						4.65894	25.5115		24.0773	6.785							5.89112	14.1065	12.2203	25.721	21.814		14.5442	1.78073
7.5	8.876		15.858	2.6						23.4798	21.7432		8.13023	6.221							7.52984	8.51506	7.78394	15.5282	6.32974		2.80787	6.64844
4.973	4.401		16.821	28.733						10.2484	18.3077		22.2225	0.7							8.65641	1.94131	7.57374	8.90905	23.2224		17.9438	4.30106
5.326	6.658		15.2	19.931						32.1723	17.9831		23.6415	13.462							6.29977	5.95128	8.71601	6.45659	3.60772		7.98459	8.79875
13.651	5.761		16.792	5.73						6.91099	7.96838		20.0407	5.509							5.58835	13.6118	8.87509	6.00096	1.47082		12.1516	5.66776
8.829	14.389		15.805	10.549						14.1987	7.15362		5.29317	16.182							6.40577	6.71894	6.8717	15.8225	14.9563		8.87576	6.11814
4.278	4.774		35.177	6.616						3.47073	18.7265		11.5583	4.805							1.02178	4.96528	1.19522	10.5476	23.801		5.67994	8.17836
13.236	3.222		24.974	4.907						22.4468	9.51422		22.5982	5.129							5.58284	18.1307	8.82609	8.21003	8.31918		8.29646	7.30599
16.908	7.32		20.26	25.865						29.6427	25.2248		11.4736	22.797							0.805465	1.98624	16.4599	1.9109	14.1397		14.007	4.31587
9.757	1.463		21.512	17.051						31.8575	15.1493		7.04092	8.108							4.45031	1.9945	10.8757	11.6272	1.31433		16.2785	8.65533
20.098	0.92		10.382	5.266						3.99075	6.00463		14.3401	8.248							2.00589	9.7507	9.58626	11.1693	12.3698		3.29365	8.84052
18.877	6.819		19.953	14.275						11.9917	14.1631		16.3488	7.365							1.56531	5.40844	5.66372	16.7351	5.71816		10.6937	7.51524
0.47	0.482		32.894	24.177						11.7237	10.8868		12.7394	19.179							4.38531	13.8617	2.26108	12.0385	9.26207		11.9413	2.64186
10.566	6.586		26.757	12.668						14.2423	17.1033		33.9822	22.307							1.61888	13.592	6.38551	9.54016	0.998321		8.06347	8.42514
19.219	6.167		13.685	4.352						4.57333	23.5746		8.10146	28.1							0.814132	7.31796	7.18904	11.6011	5.6006		20.0922	3.87149
0.334	5.966		18.86	19.816						18.828	10.4797		17.072	18.851							1.25217	25.1202	4.42599	10.9667	5.59027		17.586	2.47165
3.178	11.185		9.7	4.381						19.1798	7.02569		21.2394	22.805							4.3152	7.12936	8.11614	14.1629	10.4648		13.3776	7.17467
11.204	0.46		22.5	8.754						13.0261	5.75145		9.33516	16.856							4.48255	2.1584	6.74953	2.52011	4.84332		2.95437	6.41934
20.677	6.402		12.465	15.021						8.87032	5.38517		12.632	8.587							1.5194	6.7205	11.7613	2.05495	2.72955		3.29252	5.27302
11.243	5.048		38.639	7.864						3.93854	17.2908		21.9609	7.206							4.8475	11.1298	3.58748	7.68536	8.92497		2.82529	6.5804
2.704	11.134		8.862	25.243						21.953	26.19		11.8317	10.389							4.41475	4.90375	8.01418	11.8993	6.88439		2.87949	5.59474
40.476	6.968		17.669	4.505						5.82084	4.05019		14.5371	6.418							5.72266	12.1416	8.71724	10.8165	6.73984		11.6858	3.92955
22.015	2.998		11.892	5.182						31.5449	4.39453		12.2549	17.55							0.896802	2.15589	4.41672	7.29424	7.72217		11.8611	4.35652
0.505	9.953		28.069	11.528						14.9072	15.13		5.82911	19.061							4.46903	11.1339	0.713846	7.50269	8.28346		11.0787	6.96247
1.576	6.403		29.011	4.647						3.17788	15.0613		36.3287	2.693							3.94088	12.2366	13.0302	7.15875	21.707		3.3151	8.57226
9.43	5.478		16.12	12.847						3.85984	12.5764		13.9032	3.693							0.432535	12.5013	12.31	8.58002	11.5031		7.29965	5.6004
3.685	9.038		12.738	4.957						36.7145	15.3723		25.4717	6.126							5.1353	3.05556	6.36311	10.7049	0.519042		12.0655	9.74228
11.863	7.15		30.487	5.212						5.03518	16.8999		11.044	15.239							0.598895	16.3911	4.77018	14.4024	15.6699		14.8415	7.90345
20.578	0.213		10.125	13.875						14.7784	11.3448		16.1831	6.505							3.76728	2.10071	7.07056	4.81216	2.82654		11.3487	4.61945
20.087	7.241		24.934	36.794						8.3438	6.39637		19.2974	28.999							7.23303	6.85862	11.8428	10.8473	11.8053		11.8943	6.60517
20.593	0.2		27.688	9.55						29.9699	9.72137		20.8403	7.994							5.54399	5.55874	3.38321	8.17316	11.3119		14.933	6.81438
39.89	7.212		9.44	14.568						24.1613	14.6342		16.4638	24.656							5.9195	27.2395	6.65581	3.33732	7.82337		13.098	4.29168
11.86	9.568		25.867	9.327						5.99694	15.2193		3.95821	27.173							4.94257	6.14478	6.36787	8.79896	16.8461		21.3441	5.64573
9.523	8.716		35.879	4.356						14.3748	28.0986		22.4132	4.825							4.63675	7.90747	5.86209	14.2792	1.88653		16.0758	1.79579
13.688	0.244		24.824	11.968						4.49564	10.584		9.23807	7.552							6.40586	14.8376	5.28336	3.51445	5.50701		16.0205	5.29423
28.003	14.255		16.764	28.536						11.2908	29.2427		13.0258	6.419							2.20475	11.1412	7.33253	6.10051	27.3438		19.3168	3.09202
10.141	5.8		28.354	31.671						19.714	10.0599		8.18451	12.566							4.01537	16.6756	7.74448	8.95823	22.7768		13.9209	5.9662
1.586	12.661		30.086	4.826						14.6139	12.0504		17.9015	17.371							5.16852	7.62187	4.40245	14.3984	3.32366		21.3666	4.55294
8.679	6.16		33.747	14.385						20.2629	20.9251		38.1038	18.191							5.78657	5.39373	9.75347	2.76574	14.4158		17.0826	6.06053
0.334	9.385		17.404	24.825						11.0365	15.4343		12.6026	19.315							2.97437	5.10149	0.628963	18.8947	13.3515		12.3761	3.11321
27.847	2.359		8.461	7.724						24.5312	22.877		26.2877	4.603							4.74561	2.27184	7.39983	11.5221	15.7634		15.508	2.01686
1.855	2.461		17.818	5.572						7.69006	32.7981		9.81192	4.333							7.06772	16.5508	4.72443	12.1729	10.3106		17.9149	6.69665
15.174	7.342		24.322	9.441						5.06049	7.38693		9.90137	7.767							5.08067	3.20266	0.834223	12.1376	1.72816		11.7218	6.85755
16.595	4.573		17.921	5.072						3.39204	11.1848		13.7486	15.766							5.42454	11.9998	14.99	15.8735	32.14		14.7305	4.13377
4.545	5.515		1.3	16.877						4.21492	10.0582		15.313	18.949							2.51727	10.0509	9.8293	4.42652	14.303		8.6001	3.04874
25.409	2.421		30.399	12.932						9.01048	8.45561		9.97921	9.874							3.6799	6.2554	13.5986	6.10623	3.61142		8.30002	2.43893
14.38	9.331		25.108	16.959						23.3597	12.1314		15.5008	6.049							4.66249	5.38286	6.81423	5.51406	21.9792		14.1943	0.504625
16.801	0.282		11.405	7.105						20.6226	16.5636		13.1208	5.189							11.6678	10.6643	0.730155	11.239	8.99298		15.43	2.62911
6.522	6.76		4.666	10.828						15.9154	13.0212		5.84578	0.963							10.7431	5.27759	9.84322	9.79944	8.03474		19.2908	6.39532
4.239	1.9		6.232	5.592						4.34933	10.6694		6.87196	1.507							6.08896	14.0781	13.8688	13.2119	3.17476		20.959	2.27081
12.891	0.28		15.505	10.825						25.8062	21.5929		15.0523	9.454							12.678	8.2278	8.31063	1.53238	3.15426		12.1516	0.839627
3.219	5.196		9.388	12.387						5.53859	10.8322		22.7749	7.528							2.78534	2.25145	16.1527	16.1768	21.3489		20.1034	5.15101
7.954	11.211		15.077	5.655						11.0472	14.6564		9.3209	5.534							5.14914	4.36805	6.07644	17.4584	15.6305		8.72434	8.9647
8.669	5.367		19.009	14.88						15.1858	16.8734		5.72205	12.127							5.09359	14.1034	25.4917	45.5696	6.47599		9.57578	3.99331
5.734	5.083		23.843	15.875						30.0787	17.1713		15.8229	8.656							8.87808	7.20775	1.35241	8.21035	1.59563		7.72196	5.52753
29.964	5.787		12.983	19.346						19.7497	15.4875		0.632167	15.065							4.77682	2.32975	1.00081	14.1315	14.3106		10.5292	2.54516
34.769	5.704		19.249	18.451						6.87948	25.1154		17.5182	5.058							2.07617	13.9682	14.9432	12.9309	3.8023		13.634	6.78554
37.269	0.408		4.664	12.802						13.8976	6.77679		5.73766	5.64							16.756	6.87558	4.17511	13.7905	5.59064		16.1908	8.56916
8.919	6.59		13.932	8.485						8.50974	13.805		22.2018	4.59							3.78243	6.51593	10.9743	13.4551	7.89849		11.3478	2.11947
19.505	4.426		22.007	21.157						7.40047	5.19875		29.7571	9.729							9.77902	8.2902	8.29644	3.68658	12.7683		9.77067	2.74162
42.568	0.442		16.75	11.379						29.2679	11.4134		10.6945	4.018							13.7622	6.07906	9.26787	11.039	6.83738		14.077	5.98268
29.888	4.707		6.982	5.314						19.4157	4.32836		20.0855	5.75							0.801462	14.8148	11.0317	12.6383	10.2896		7.85996	6.8359
21.105	0.518		22.955	9.767						13.0694	7.84951		13.762	19.249							1.31563	5.52338	9.32284	4.05969	9.61661		8.18529	3.12713
30.902	4.616		10.066	14.878						24.2831	6.54453		6.67895	15.954							3.67133	5.46126	0.709835	12.0258	9.53474		12.3458	6.68069
15.002	14.743		19.48	6.532						18.9013	19.1694		10.5726	6.278							3.27563	10.7192	0.611311	9.38522	6.79022		13.65	4.23468
9.1	10.019		4.811	5.906						12.4916	11.5524		16.5704	15.759							7.3829	11.7968	8.42061	4.98337	5.71477		9.08585	6.7626
7.37	7.825		7.831	6.228						32.2223	19.8798		7.1402	18.641							3.41299	6.89725	4.85543	19.8804	7.26347		2.36335	2.07821
30.702	4.348		9	4.743						5.08175	12.8615		19.5876	13.453							3.48832	10.7905	7.55409	12.5469	8.65156		10.058	3.46656
18.961	6.921		10.836	9.38						31.5028	12.1189		22.0232	7.071							3.52785	17.5293	0.687837	1.93118	5.22133		2.34568	2.28202
34.466	11.881		5.983	6.002						20.1246	13.3336		10.9729	18.032							4.63474	12.6859	6.71006	14.4721	21.0236		3.43195	7.63782
10.956	9.557		23.878	11.596						18.7478	4.71926		21.1539	0.979							4.90119	7.08992	11.8546	14.6321	19.4798		15.145	8.31054
9.552	0.357		21.288	6.764						40.3464	10.7167		14.2277	8.335							3.58943	6.74442	8.13869	11.1728	7.90015		9.30841	4.53316
30.261	6.946		16.034	13.217						28.5081	26.6485		22.8648	14.805							5.20794	22.425	6.31266	1.52918	16.9308		6.71624	6.80249
31.701	0.467		11.797	16.998						17.6967	4.50266		9.82648	4.405							9.3049	5.32396	7.90943	11.5458	17.7941		12.4005	5.31715
29.785	6.356		22.355	4.954						39.6695	8.09947		14.4295	2.615							3.67724	7.8129	3.63236	10.6	2.70581		3.96038	7.11673
10.969	5.139		17.605	24.411						20.0131	4.12253		18.7305	31.573							2.25745	13.1624	0.62979	1.55296	7.51094		2.62098	4.25217
2.687	0.22		15.243	12.974						12.4714	13.3012		14.7354	8.627							3.44046	10.3576	15.13	2.34424	2.51209		2.28043	2.55469
14.63	5.646		29.615	13.93						18.292	7.01012		36.7124	5.95							2.77231	5.75653	9.635	12.3997	4.56588		2.74812	6.0757
34.227	5.219		5.143	5.203						13.7726	15.6504		20.5715	6.915							2.13496	11.768	0.864305	2.42523	37.7543		2.68542	2.33379
8.367	5.125		19.739	14.034						10.6154	12.9075		14.7916	4.632							4.54909	4.16741	7.84531	17.1662	6.88001		5.23815	4.73781
28.442	2.07		13.517	5.767						8.18375	6.57819		10.9547	7.643							5.90844	7.53412	14.731	6.8289	8.73253		12.3911	9.39682
42.65	18.233		12.079	4.915						24.3952	9.75431		30.8168	4.827							4.3712	8.999	7.14258	7.95807	15.5341		10.1127	5.82249
5.011	4.419		20.909	4.697						43.209	3.99189		16.7523	5.407							1.4086	15.2086	4.90112	7.12378	3.00392		16.8707	3.18022
13.183	0.365		17.348	5.458						17.3799	21.1252		42.0842	12.23							4.11221	15.1737	8.0078	8.91316	2.20967		3.15595	7.54198
7.8	0.471		30.401	6.78						20.5462	5.65001		15.4502	7.988							3.61002	14.5799	10.3888	9.30723	12.2812		5.06575	2.43411
23.671	7.941		21.947	9.03						35.9786	29.811		19.8001	7.203							5.96804	13.9315	6.63884	14.8601	16.74		3.11559	6.35429
16.826	6.964		12.245	4.401						22.3237	21.7999		16.5887	7.849							6.65964	24.755	3.91136	6.10751	4.16634		11.373	4.75136
14.856	5.662		6.798	8.027						18.9991	13.2559		20.2588	6.837							8.73751	5.26561	3.59014	13.3128	13.8636		13.7072	5.91289
9.588	4.738		9.955	7.241						15.7279	4.8413		12.2684	17.424							16.3178	9.01655	16.7868	19.2277	7.06646		12.1074	3.54207
3.515	1.233		33.451	5.997						13.6593	13.9449		33.4299	6.301							8.93501	8.48087	5.39387	7.66331	19.7165		3.52501	3.75501
38.398	6.163		17.556	10.437						14.4216	11.5307		44.2958	4.105							2.87278	8.71486	3.23272	2.03326	17.3509		19.5355	5.72146
11.7	5.798		5.449	5.373						4.59424	14.8968		11.0938	6.218							2.50203	9.86577	0.512285	18.6796	15.9897		12.5079	6.01409
20.047	1.093		21.215	12.503						11.1725	4.01346		27.6745	13.4							6.26398	14.1276	2.31145	15.1657	18.4624		9.64193	3.5667
23.574	12.557		9.199	11.305						3.49563	22.0534		14.7395	10.67							3.91232	8.33002	0.726624	10.0331	14.7056		10.0372	2.58774
10.574	8.519		19.363	7.895						6.77407	3.72539		8.97616	15.141							4.53199	10.412	8.64504	5.97948	17.0345		9.56999	7.19511
29.886	11.469		4.461	3.193						30.5417	16.9583		33.3942	12.052							3.70008	13.0722	8.20433	9.65404	28.0686		6.77656	8.01357
63.923	0.338		13.145	20.132						13.6829	15.9425		20.0155	16.723							7.88472	17.5677	0.63942	6.41784	18.5939		6.62623	7.60927
11.649	10.258		25.288	13.798						14.8579	9.83293		16.7073	4.225							7.72624	13.4434	1.32099	8.97852	6.41688		7.13104	3.48213
37.738	7.142		18.97	11.018						6.0051	9.78352		0.934276	7.752							6.9267	11.4087	8.16417	7.39584	7.52966		14.0467	6.64968
22.1	7.695		10.738	5.623						13.4114	9.93599		7.21291	4.943							1.53816	15.1589	0.851712	13.9273	1.23026		18.0023	7.5926
78.001	3.218		8.839	26.913						5.38209	3.8816		10.9528	6.287							4.14737	7.4953	9.14225	5.79175	15.6334		10.4443	1.73788
35.727	12.362		8.603	7.38						14.014	7.71834		28.7571	1.737							1.33391	16.7117	6.55253	24.2911	11.2506		7.30626	7.33548
5.337	11.472		23.019	9.632						12.2653	12.4897		18.625	0.929							6.56431	12.414	5.4382	10.8904	11.6823		2.34129	5.29588
33.15	1.852		3.263	11.345						30.0799	19.5412		6.51667	7.007							10.7694	14.8399	8.59623	8.68551	1.43596		12.4129	10.5867
37.575	0.553		12.394	19.222						25.0331	8.67055		10.1839	30.856							7.86749	7.88171	13.0846	15.404	22.5756		15.5732	8.2939
23.766	10.404		20.531	8.965						4.86585	16.3833		29.2416	10.875							6.88959	7.83156	1.41068	4.40324	10.7915		14.6743	5.8591
21.48	8.503		22.381	11.96						21.9548	19.3772		8.1896	11.968							5.24823	1.45449	3.92886	9.27556	13.9623		5.00509	3.28301
16.374	5.201		24.661	8.86						7.66598	7.8163		33.5412	7.67							4.56745	5.3807	4.79532	12.9092	2.17378		2.51417	7.54
2.589	5.627		11.304	10.711						5.09434	7.30481		18.9409	7.119							8.61713	6.40831	6.37876	1.54357	1.34005		13.4567	5.52769
11.676	7.222		19.843	13.857						7.77684	8.24263		12.4912	15.353							11.7391	10.5352	13.3673	11.4176	2.04782		11.7027	9.13641
18.301	0.16		13.726	2.022						4.65771	16.4508		21.3449	15.144							4.67622	13.0004	6.95846	13.6531	8.23167		7.81448	5.12324
26.209	6.354		22.703	2.6						14.7308	21.7402		28.7454	5.263							3.1225	6.30576	3.34923	13.8059	16.4772		9.62689	5.59084
12.307	10.432		14.719	13.101						4.82998	15.6386		39.936	4.167							3.24148	13.6384	4.58022	7.93973	8.6341		10.1882	9.06661
11.956	6.212		5.671	8.601						10.3399	12.084		27.616	3.856							1.84276	7.44066	10.5969	14.1116	2.2392		4.08965	7.09569
18.576	8.069		26.027	27.729						6.18197	10.3325		12.4177	10.083							7.80546	17.4285	7.37531	15.5885	15.3578		10.7145	7.47108
20.744	14.157		4.426	6.247						14.2294	24.6993		24.451	4.633							5.81447	16.5273	15.2138	10.4572	15.7127		8.21436	7.47634
18.476	5.632		13.999	15.826						1.80096	6.07816		35.5659	8.893							4.81493	4.69132	17.3623	17.7994	2.90018		4.77643	3.3116
33.216	6.285		20.281	6.654						24.0838	14.2565		22.3695	9.341							12.4719	10.6003	10.1482	8.27383	16.4327		12.8462	3.70988
14.581	10.207		11.759	6.5						4.0611	4.77032		17.3437	20.434							7.91478	8.36807	17.9788	5.54954	2.74464		3.58018	7.21458
14.668	7.241		21.083	19.607						29.0325	12.4588		16.3445	6.186							3.4849	15.4468	15.3757	8.74219	15.3602		11.4167	5.33013
37.028	4.076		26.728	12.636						20.3152	12.9086		39.1473	17.583							3.57012	6.18476	0.876524	10.0589	11.5803		2.43374	3.94787
25.105	7.824		22.329	0						16.0477	6.25119		9.11231	6.299							3.70183	1.62541	5.70451	17.6925	8.31202		2.42617	1.78941
25.356	0.545		22.91	36.957						2.74107	9.49469		16.4165	4.963							7.68621	6.79987	3.71889	6.77809	8.75359		13.1136	3.47179
25.248	0.736		23.031	20.487						17.7744	6.81038		14.2031	8.917							5.57025	11.1868	9.48208	10.2239	11.8889		11.7891	6.60855
10.535	2.656		20.345	3.527						29.7789	10.993		15.5817	18.961							5.54402	5.39893	9.16106	26.4917	10.5039		11.457	8.53426
18.902	6.721		17.779	13.78						21.9105	17.2153		26.8096	5.174							1.94623	9.9907	9.84663	8.7343	9.75642		8.94106	8.03265
17.671	3.383		26.087	17.04						17.0929	13.254		18.881	4.224							4.44948	8.0117	1.17823	8.8549	12.4901		11.3176	2.21619
19.682	8.796		12.063	11.07						31.8873	9.24539		27.2792	5.844							4.28983	5.52448	7.42415	17.0375	9.76154		9.54663	4.81464
13.894	0.36		19.5	15.982						28.8791	7.41951		7.52647	6.484							2.50338	12.3926	10.6818	4.42815	12.7848		9.43199	7.67672
5.2	4.005		22.876	22.831						36.4231	12.7392		19.0339	7.356							6.93535	9.43314	11.0219	6.01119	19.1937		6.89747	2.96355
18.906	2.192		13.562	4.875						8.98748	7.28496		20.0695	4.011							7.76199	2.17823	12.2266	10.1655	12.2406		17.5753	6.22723
29.733	3.204		20.568	2.275						19.2266	16.0678		16.1791	15.447							4.76038	2.10669	13.6904	12.8802	15.2378		2.46386	2.14339
4.55	10.519		12.664	0.895						24.6712	12.0759		26.951	14.251							6.71041	9.52378	10.93	5.4607	8.6101		6.12424	4.04195
12.546	0.64		22.1	21.271						5.6441	19.6944		24.7014	17.351							10.8764	15.2558	16.2539	6.58697	8.04516		15.9958	7.16599
23.052	6.217		9.415	10.895						28.901	16.1194		23.0796	5.185							4.69292	10.5086	9.38882	12.6361	2.97422		6.9634	10.3174
4.308	2.363		30.866	6.32						28.2302	21.5924		11.6	9.005							3.96355	11.6624	5.93619	13.1143	4.13597		9.07653	5.50133
6.5	5.041		16.778	12.982						9.83183	16.6504		33.0159	9.588							10.0615	12.5681	11.4239	11.3375	37.8355		10.5867	6.34124
81.984	9.324		7.155	6.528						27.7243	7.69744		32.2735	11.749							1.69687	2.13416	1.03397	13.2589	2.69206		2.55706	3.46234
0	1.512		23.769	10.237						9.57031	13.9329		14.5592	6.381							8.3403	2.3304	11.4227	11.2956	15.0733		3.01652	6.46437
1.7	11.212		19.394	17.768						6.9427	8.83661		16.6219	4.849							6.42429	2.36257	6.84892	13.5735	5.39283		15.3618	9.48986
13.122	9.546		14.434	5.2						29.4061	10.872		11.3033	17.689							5.60789	8.2189	1.38883	11.4885	10.3405		9.60974	8.33306
13.708	8.031		29.285	5.159						6.17242	21.696		13.3216	15.761							4.43251	4.70162	7.90534	6.29545	9.0731		11.2177	3.52198
12.211	6.351		18.102	11.626						21.022	21.305		9.71814	9.449							4.51923	5.35472	7.30058	11.2873	15.0105		5.962	3.87086
24.365	10.431		34.884	25.189						23.0418	19.1997		22.6091	11.953							2.70697	5.44975	2.05027	18.0367	12.7058		7.80775	7.29163
11.666	5.819		24.162	3.169						13.6805	14.3467		7.2594	9.225							2.59362	2.53935	25.5862	13.5931	14.478		14.1705	4.37392
21.845	4.516		12.281	6.47						20.1943	10.6219		17.2526	13.002							6.96977	16.9533	4.19054	5.46616	17.3911		10.9972	3.10869
4.097	4.973		18.126	7.138						26.2004	11.1838		16.2972	3.711							3.69722	6.52736	13.1657	6.05484	8.90958		14.0491	6.93359
14.263	12.475		24.004	4.887						31.4835	16.2319		10.9919	15.925							6.19825	10.3949	4.64468	23.7344	20.1112		13.2261	4.22688
5.2	0.538		20.935	9.879						15.8546	11.9299		20.1448	6.916							5.45776	9.82804	10.1396	6.51286	12.2972		7.33885	5.34245
29.9	0.194		28.337	14.618						15.5627	31.8906		10.8866	5.384							2.46202	6.25202	9.69113	15.7963	29.9654		8.69828	1.80091
11.101	17.092		8.706	6.057						14.3218	10.9132		20.4254	5.938							4.74467	9.45975	23.7022	20.9289	8.08889		9.91871	2.97109
12.482	5.633		13.414	4.744						26.173	10.1271		22.7615	26.747							5.04746	9.01753	19.0536	7.29607	7.22895		12.6092	9.0818
33.62	0.325		35.345	21.327						27.5136	8.49524		17.601	17.145							7.13019	2.85617	15.8532	10.1861	13.589		16.2506	4.31939
31.314	11.126		16.912	2.329						14.2497	8.03175		16.4137	5.672							3.18628	2.15898	13.5178	12.7184	16.6875		12.1905	3.5851
1.3	5.007		7.8	3.328						19.1798	19.1039		6.80334	10.383							6.41813	6.66831	5.85592	7.1048	1.44207		12.9198	1.71573
5.063	8.813		14.136	19.749						21.953	21.1901		23.0641	26.244							7.53008	8.32554	12.6343	12.0104	29.1813		8.56815	1.81556
20.401	8.558		32.525	13.096						13.0261	11.975		25.3135	11.871							5.49687	13.0838	14.0176	11.2904	7.96953		13.8346	1.50249
8.658	4.641		34.079	5.2						36.7145	13.5159		30.0086	28.14							5.37613	2.35225	11.0303	11.7378	19.2921		10.8711	1.89892
21.743	0.828		12.35	5.051						5.82084	3.67393		11.6226	17.908							5.46456	5.34671	12.3214	12.0266	11.5205		15.0345	5.93162
16.429	11.817		3.9	19.207						29.9699	18.8338		8.96737	8.593							3.33744	9.85143	1.10436	14.8956	18.0107		9.63043	4.08763
26.526	19.454		20.294	17.43						3.93854	16.9835		11.7926	12.882							3.83178	3.7332	8.0022	10.549	6.64513		18.0157	4.27926
25.802	1.458			5.534						14.9072	9.49916		16.6743	10.544							3.6339	34.3797	6.90332	14.5991	6.7729		13.2924	6.43901
21.471	7.473			12.135						8.98748	3.57457		9.17731	14.587							5.34493	6.16516	11.4696	17.7442	1.59676		18.3384	7.32873
29.487	0.483			5.574						14.7784	20.429		11.2074	16.03							6.22338	6.93766	9.97115	3.389	5.70539		6.36128	5.45309
22.146	5.642			23.053						3.17788	11.6749		9.51187	26.168							1.03424	8.76155	8.92903	15.9109	1.57933		7.19233	3.42694
3.292	4.457			4.633						3.85984	12.9152		21.577	22.546							9.22749	4.96026	9.5268	6.05453	11.7737		16.1352	6.47292
8.728	5.71			9.162						4.49564	22.4198		7.78705	9.408							7.27758	2.7382	0.862662	18.3819	11.716		18.5661	2.5271
20.817	3.351			7.297						5.99694	18.845		12.7801	18.744							4.62968	15.5204	13.4019	9.69633	15.4347		22.9639	4.45725
6.5	4.116			1.711						5.03518	36.5876		17.501	7.465							5.54813	3.27308	9.39018	27.1544	11.8402		14.8283	6.96964
12.833	7.919			8.958						24.1613	18.5886		7.04026	24.919							4.10909	14.1056	11.6836	19.4981	8.97225		11.3109	6.33952
23.228	0.958			5.917						19.714	7.49211		12.3561	15.481							5.22317	2.12392	3.45576	11.8514	25.1179		4.9159	6.68871
15.188	6.609			7.137						11.0365	15.1578		17.5227	4.07							3.4538	13.5781	9.33236	2.71738	7.55192		8.91057	7.07578
36.374	22.909			15.67						14.3748	22.2067		24.5592	19.188							15.2899	9.5984	7.3989	7.98665	6.57866		12.758	2.2863
16.542	5.649			13.301						8.3438	12.892		14.0732	15.088							13.2148	8.88982	5.72283	8.72421	14.1581		15.6203	7.22099
15.149	2			7.513						11.2908	12.5581		9.6975	8.714							2.12336	10.9112	8.95567	2.04324	30.9247		9.53552	2.35831
12.41	0.267			10.332						14.6139	13.1912		13.448	20.892							7.36173	13.7135	7.42782	2.02403	10.6067		6.22333	5.35167
16.117	5.375			4.882						23.3597	24.7851		8.66198	11.707							7.9815	13.8359	13.9413	9.79636	8.07071		12.1692	4.35305
16.167	9.977			9.677						4.21492	14.2355		28.3774	16.402							0.809261	15.098	4.24925	8.52376	10.5466		12.854	1.94641
12.284	4.683			5.24						15.1858	14.3085		26.2036	2.949							8.04984	3.26195	0.471857	12.7312	11.9805		12.6676	3.71835
7.878	6.847			5.379						5.06049	16.7019		9.30144	13.709							5.23792	14.5337	16.0858	4.20125	3.28487		2.47993	7.32714
30.275	3.322			5.84						3.39204	23.8021		11.566	9.955							5.89067	9.78429	21.0717	7.71771	13.2431		8.52987	6.83725
19.046	5.479			18.369						7.69006	7.59605		28.8319	9.87							2.56489	5.13678	11.6086	6.63535	23.7731		11.6584	8.42991
7.126	5.423			8.433						17.0929	14.9343		5.39511	5.671							4.14321	19.1024	6.74221	10.9123	10.208		3.71442	6.72557
24.422	7.294			5.439						19.7497	19.5695		12.877	14.829							4.52714	8.0596	7.70199	23.4973	20.9449		11.4553	5.56597
10.786	1.386			13.519						4.34933	3.67824		19.5456	18.249							8.68124	11.8199	7.56856	8.07578	30.483		2.31861	3.29594
23.166	11.505			7.08						24.5312	4.51971		13.2094	28.599							2.17513	20.7304	0.99654	2.14552	7.01028		14.9642	3.48486
34.761	1.822			16.282						9.01048	15.7448		21.4473	14.495							3.96447	2.73744	9.87365	4.34235	18.729		9.65646	2.68142
13.255	5.87			7.377						5.53859	19.2771		20.5848	5.919							7.19083	16.9022	13.0502	9.09518	18.132		9.33101	5.92829
9.866	0.526			5.702						15.9154	14.6401		27.7795	6.707							5.4416	9.41566	15.0203	6.13777	23.8784		2.7277	2.07617
5.2	6.39			6.363						31.5028	34.0928		6.19086	7.137							6.11124	5.40538	7.20223	6.51017	22.2198		14.3172	3.2904
0.532	13.993			8.485						20.2629	28.1938		8.77658	17.885							3.06742	7.2621	11.0298	15.2672	10.6318		8.2308	9.10246
32.087	5.192			10.156						21.9105	8.15194		8.96332	6.843							6.97464	6.81657	9.5662	15.35	8.40694		9.63297	7.75426
11.64	8.279			19.661						7.40047	11.89		17.3557	5.048							1.63913	11.5535	5.54469	17.1803	14.2769		17.6064	3.7005
8.915	4.959			19.297						11.0472	11.3407		18.549	6.413							7.42829	8.21104	11.0029	17.8283	16.1093		10.5782	3.06369
17.395	5.678			13.343						6.87948	10.144		19.6353	7.826							2.11392	12.6804	10.45	4.45815	30.7392		13.4914	4.83128
2.2	4.247			8.455						31.8873	11.8789		27.4189	7.425							1.78033	9.12698	5.03544	6.58318	24.9273		13.2897	4.51421
27.145	5.431			15.064						13.8976	11.2119		16.5699	4.795							0.729326	11.7827	10.1288	2.41791	14.8901		11.601	4.97625
4.086	0.513			5.693						28.5081	14.3524		11.4825	5.543							2.86435	5.80567	18.0609	9.64897	21.001		14.7494	0.73287
30.371	1.614			14.672						20.1246	12.3029		6.95266	0.534							8.97691	8.77156	11.1511	11.4419	13.7106		8.62678	6.72745
23.847	4.639			4.827						12.4916	17.4859		18.0647	6.733							7.02023	5.10034	10.7167	16.2847	10.7199		4.20354	3.03227
22.465	4.371			10.3						29.2679	6.85348		18.8437	17.147							5.76641	11.629	13.0233	22.8877	40.49		2.49681	5.89065
10.96	5.468			12.263						30.0787	6.30479		18.5847	22.489							0.926861	6.21115	9.01896	23.2137	23.2207		8.81056	2.13649
16.659	4.159			13.595						24.2831	22.4161		18.9666	3.35							4.55175	8.32632	10.2372	14.8178	13.408		5.51722	5.19109
21.23	17.246			13.9						13.0694	14.0325		11.7607	5.636							5.09539	6.44098	6.76674	17.4669	17.3731		7.63098	6.32531
32.427	5.5			3.779						32.2223	6.29707		11.2612	26.528							3.77537	5.60788	15.7254	2.87999	14.1625		3.11404	5.07229
20.049	15.003			17.045						19.4157	6.37177		11.3078	14.854							5.50512	5.17121	9.83676	15.884	12.18		6.08729	3.73742
19.218	5.047			4.264						5.08175	6.33564		11.1264	8.177							5.94141	7.49996	3.62371	4.43284	15.0764		8.60514	3.57081
9.296	5.56			6.298						28.8791	10.065		6.44331	15.185							8.82966	8.3097	5.45573	11.3194	7.91656		12.7713	6.08888
3.808	8.894			4.667						17.6967	18.2072		11.7051	17.04							7.50095	2.84409	18.4749	13.214	26.149		9.32734	8.47896
10.827	0.423			16.69						18.7478	14.6753		13.4666	1.159							6.34583	14.2576	15.8516	17.8561	8.52064		2.25063	5.20847
22.485	7.007			5.671						18.292	14.4449		19.8048	11.045							8.56236	11.0484	7.77522	20.0742	25.4346		6.94851	6.92663
12.323	3.106			15.21						24.3952	14.9909		14.2391	9.807							3.44764	2.17212	14.8435	12.644	11.3042		6.81155	4.07825
23.752	14.142			8.607						8.18375	12.9921		14.1681	12.425							0.738147	6.70962	7.66413	2.56859	12.6336		0.956131	2.95491
15.251	0.379			9.834						10.6154	4.19942		32.4239	8.734							3.95445	9.06712	8.7898	16.9053	17.8697		9.7484	4.78693
33.151	4.234			13.882						20.0131	16.4548		15.8228	15.664							2.56137	22.2875	5.5166	6.40253	17.3105		8.42856	8.0525
18.699	2.512			12.74						12.4714	9.97283		8.04239	6.03							7.23253	7.2388	21.1973	8.70029	11.3995		9.97781	5.18029
10.953	4.833			13.747						13.7726	5.25936		16.4316	4.606							3.46029	6.25062	15.9895	15.2844	8.3016		9.10823	4.37693
10.886	0.313			6.949						43.209	13.9999		3.56842	27.946							0.892593	2.17476	5.73943	20.4513	11.6293		10.1688	3.72286
36.535	5.483			21.161						30.0799	14.6323		24.8785	11.91							3.72925	8.60728	16.6388	7.70631	40.075		16.1082	5.31001
10.058	1.377			11.164						19.2266	7.73722		16.1273	25.701							1.49708	5.31057	7.29595	23.0076	15.2642		12.0219	4.28109
19.597	11.156			8.897						13.6593	13.0372		10.7849	11.349							6.25639	5.86699	9.17384	15.9482	13.3768		12.2215	2.53682
1.18	2.465			18.973						20.5462	20.7885		3.97264	5.537							7.22031	8.9041	12.1045	13.1245	11.6544		8.32099	3.84706
27.134	5.65			25.212						14.8579	4.88416		31.7896	2.869							5.86098	7.4279	16.8161	6.17681	12.3218		11.4484	4.78983
8.11	5.604			18.287						15.7279	5.16378		6.94577	5.502							1.33168	9.17486	16.781	13.1147	7.25469		15.1891	2.82481
4.27	1.712			25.873						11.1725	13.957		5.66638	14.862							0.705147	16.8858	25.5233	20.3056	34.6686		9.92445	5.94548
37.385	0.176			12.999						18.9991	15.953		10.0166	4.906							6.7364	10.1969	9.80813	29.6558	11.3066		12.1607	6.23614
15.696	13.375			13.883						14.4216	7.30497		15.2687	13.071							8.31889	3.01696	6.1788	6.856	23.6531		18.9801	5.65033
32.572	7.755			35.743						3.49563	18.0116		13.8564	4.789							8.96413	8.3166	12.297	10.201	12.4578		8.61841	6.33651
8.649	7.529			31.508						21.9548	2.89581		25.6415	11.676							9.50688	8.7005	14.4169	15.9974	28.6642		5.17117	7.34762
29.197	5.934			5.2						6.77407	11.2973		14.7075	7.571							6.64547	12.3331	6.30563	9.39756	26.2454		16.1023	5.85419
5.27	17.65			4.44						36.4231	18.176		12.392	5.785							9.39223	2.12507	11.227	9.891	14.21		13.3133	8.21537
23.222	10.277			16.646						22.3237	18.3012		15.1392	10.108							4.95385	11.571	5.85952	16.168	17.0131		13.1609	5.68103
41.262	2.758			19.523						4.59424	6.00693		13.7984	6.587							9.54813	8.55477	20.04	14.5934	24.0622		14.6467	5.52457
19.997	17.517			9.515						13.6829	12.8922		25.5809	7.885							0.738426	14.1462	9.3691	8.54665	16.9036		13.3312	6.34022
21.245	9.329			5.26						12.2653	10.555		17.8079	4.271							5.67834	6.74577	16.229	23.4114	14.254		3.12976	3.60899
8.963	2.174			11.458						5.09434	8.50621		12.7565	18.903							4.93426	2.10906	11.074	7.06838	8.1569		14.3455	3.9755
2.6	1.974			25.985						5.38209	11.4207		23.3363	4.168							1.30335	23.8258	6.03591	12.0897	3.7126		9.55312	2.15197
22.077	4.393			9.658						7.66598	14.0765		5.6046	8.361							0.78422	7.69826	16.1839	17.4622	19.8338		17.3821	6.06487
13	12.611			11.859						6.0051	14.9155		10.8988	16.657							11.165	5.75674	5.74905	6.19502	20.243		16.0555	6.5127
10.984	3.409			4.226						14.2294	20.2237		13.3167	6.979							2.35759	7.90106	16.2409	16.601	14.9185		13.2125	2.66074
23.672	5.382			17.506						10.3399	14.987		19.3581	1.51							1.68556	7.93258	10.263	5.22848	9.83401		13.3232	5.73688
13.173	13.867			5.302						14.014	21.4165		33.91	23.492							6.59987	2.20105	7.59249	13.6441	22.3539		12.6583	6.35365
9.1	2.318			5.236						4.86585	5.20109		17.3057	1.639							7.38851	10.7457	9.68564	12.6998	15.9105		11.3387	2.53443
11.263	13.565			11.691						4.65771	14.1685		22.1046	23.14							6.94323	14.6988	5.35125	15.3571	26.8195		15.2554	8.55517
22.717	13.745			5.072						13.4114	31.1511		9.32421	1.786							1.91018	15.1874	11.2044	8.49408	1.38041		4.61742	3.68072
32.008	5.611			8.648						24.0838	17.8896		6.72327	7.172							1.00608	11.7993	7.5883	8.63423	32.4548		2.48223	9.16215
11.614	10.654			8.946						4.82998	7.13766		19.3719	8.864							7.10049	5.87188	12.5521	14.0936	14.2382		14.4257	8.61967
12.828	12.718			11.777						7.77684	13.4788		8.23148	1.28							4.71655	6.47837	19.8429	16.8003	20.8343		9.6565	2.15634
8.27	2.864			6.425						2.74107	13.1029		6.37009	4.518							1.0477	12.4717	9.36918	9.33198	22.5684		8.92393	5.06382
15.991	3.407			9.054						25.0331	5.59844		34.6242	4.379							0.830439	17.4916	9.32764	10.492	16.2142		13.5396	6.46856
8.676	4.449			12.377						14.7308	25.0655		19.084	10.066							5.83067	7.37874	7.15816	20.3448	20.3612		10.1633	4.31024
9.1	3.633			4.981						1.80096	15.7159		30.1793	11.103							9.50426	5.17748	11.4332	20.7058	21.191		9.96	2.14283
10.666	13.638			2.556						4.0611	18.8835		20.1435	6.923							3.9548	7.03346	10.5437	21.1209	8.16128		11.0333	1.77134
5.669	9.317			0.384						6.18197	15.8895		17.2463	2.463							4.0727	9.75712	1.3979	1.3851	11.3155		13.5523	6.76346
6.5	3.658			5.744						16.7965	25.7592		16.0969	1.112							1.17931	2.75639	6.97012	16.015	21.8166		7.93421	2.43709
7.365	0.988			3.184						6.41311	13.3625		17.2458	1.654							8.3774	2.09153	6.76575	28.3787	10.6083		10.9211	6.30691
1.301	6.498			4.975						25.7679	27.0704		10.1341	3.099							1.32343	7.50732	22.9204	22.2848	11.3668		2.48406	8.06522
20.085	7.322			12.3						12.9615	9.84945		4.97928	4.703							0.765255	5.34434	13.3471	3.91128	19.9469		15.992	6.68862
24.484	12.004			5.255						30.0963	9.02629		23.4718	8.331							7.9094	5.50622	13.0997	13.0718	20.0514		7.26194	8.25735
4.55	2.84			10.276						17.7744	27.8641		3.19602	10.622							6.58392	9.64497	16.3904	14.1081	8.55083		7.26935	2.38279
32.256	19.955			5.029						20.3152	12.6143		26.3298	4.894							0.910706	7.23307	8.49878	27.3243	14.2847		2.39376	2.24465
48.922	5.607			13.862						29.7789	5.04829		15.8157	11.613							0.986514	9.62497	14.9064	10.7495	12.5112		9.32091	4.06834
1.772	0.889			4.95						29.0325	3.24402		21.9264	0.621							0.991967	7.01793	10.5864	22.5852	10.2095		9.04947	2.77596
19.346	5.2			18.434						17.1591	9.74424		23.0449	17.675							9.48119	3.33861	25.6356	13.4452	16.7045		14.6474	6.73534
11.249	1.67			4.538						7.81752	4.62508		9.54995	4.873							5.6475	10.4687	20.1398	11.2466	34.1564		18.1481	2.94268
5.987	5.832			17.226						16.3742	7.95988		6.40197	14.013							4.88363	5.72944	10.7639	10.7871	4.60552		11.1294	2.19679
30.305	10.119			13.509						12.1103	17.0731		11.6998	8.408							3.05792	2.65622	13.1063	20.3653	10.9967		3.73268	2.43462
44.332	8.462			6.991						16.0477	24.1029		8.66807	14.157							9.49773	16.2703	9.59703	11.1989	15.8063		9.82512	3.6667
43.413	2.193			16.283						19.1078	2.58124		10.3658	6.745							10.6573	7.14648	5.01446	9.29675	12.3705		9.74543	6.80542
25.443	6.11			2.665						17.1502	21.4641		19.2213	5.273							13.1863	2.15583	19.1868	15.9091	22.7735		7.18793	4.94959
38.119	0.494			4.274						1.50249	21.7323		17.7574	8.095							10.9566	5.30009	7.8099	30.9535	38.3955		16.2254	4.97969
33.145	4.021			4.49						9.68169	31.0691		8.24895	15.003							0.731983	12.2723	5.0621	9.22997	4.17396		13.171	8.42551
7.642	8.116			4.858						12.0715	10.3629		14.0928	5.592							3.41429	3.88521	12.6858	18.1417	17.6893		17.9989	5.74288
34.811	15.908			20.392						4.98754	7.16602		11.8821	4.461							0.133088	8.66179	10.8776	13.8324	15.2132		10.6554	8.32803
19.959	10.645			13.742						16.206	14.8926		12.7162	8.686							12.8767	5.20806	7.32718	10.9522	12.2365		4.90598	6.00624
33.177	1.009			9.208						16.6103	14.2345		8.66201	14.517							1.14677	11.643	8.42415	22.0076	15.2033		2.32433	2.61883
22.448	4.26			8.975						23.6876	14.5633		12.5791	20.111							5.38168	6.80796	12.1045	19.5661	12.6437		6.14612	3.9506
5.694	1.414			11.994						21.1266	8.40011		16.4596	9.768							10.1065	5.74924	12.4947	9.58406	19.6916		15.7975	3.29125
7.073	1.99			7.134						21.4506	6.67408		23.8655	6.277							4.46162	12.2605	16.3536	14.9162	13.6002		10.5833	7.29732
1.342	9.785			11.024						24.6712	23.1348		17.3535	3.64							4.22229	6.66434	13.5045	13.389	18.492		11.4488	5.84113
6.373	6.164			16.463						16.2978	12.3005		19.5913	10.431							2.89506	15.2427	20.4762	11.6482	21.9241		13.0632	5.06229
42.245	5.643			7.766						4.53962	15.7629		6.75188	8.557							1.04859	9.70867	11.765	22.7995	10.7007		8.61785	2.28121
3.598	9.964			10.273						6.7251	6.51865		12.0199	19.065							3.27264	11.47	3.5995	8.32381	8.92176		11.0539	3.52116
28.26	18.666			10.229						28.7663	18.6434		16.8885	4.528							4.55772	2.12293	19.9799	21.9396	26.3758		9.87334	7.64077
27.235	8.358			5.053						6.53741	7.97909		15.6051	9.666							5.51287	6.46206	4.96861	14.6394	8.77217		7.58272	4.27964
24.811	11.852			15.256						4.64704	22.9625		16.785	25.141							7.89127	2.73378	1.11564	15.2275	13.9211		9.54176	5.45403
3.177	13.597			8.136						3.1203	24.8002		18.2829	24.22							1.42654	3.5176	7.50895	13.8784	13.1284		9.85532	3.28725
32.442	24.103			5.171						11.636	11.5699		13.3624	7.911							1.44181	12.7779	1.18671	22.698	24.5902		8.75957	3.88437
22.856	5.499			5.689						5.29219	4.90804		22.9781	7.091							3.43882	10.9049	12.9528	8.23158	22.9124		9.15622	6.19036
23.21	5.299			4.934						4.65894	9.14621		17.9332	17.411							11.5771	10.2022	5.90486	7.33772	18.9968		7.12531	1.31972
8.352	8.331			3.501						4.17288	10.3653		10.6573	7.536							6.07936	7.55159	0.808451	18.8666	8.96426		8.69521	7.43369
29.629	9.263			24.96						23.857	14.7745		6.94907	7.591							0.945669	2.37966	4.82	11.6503	25.5288		12.6143	8.27732
41.932	0.413			10.646						23.4798	15.4089		21.7084	5.867							0.793051	8.44204	5.91472	12.9914	12.1436		16.2497	3.03604
10.231	6.788			5.554						34.9946	21.0628		26.4048	20.247							1.84604	7.06208	7.053	13.0043	27.3446		4.11762	7.7727
22.527	5.917			7.08						26.6803	13.4817		25.5915	3.485							2.69974	11.6488	1.46771	11.8943	36.1671		13.8351	6.24677
27.393	6.267			7.227						28.3633	9.04269		12.8425	4.486							2.16773	15.345	7.36089	10.9204	14.9707		10.8602	2.09312
39.182	4.02			8.2						31.8575	12.5918		15.4639	7.476							5.05677	6.21908	7.38546	16.3057	13.0362		11.0147	8.85168
17.96	3.636			5.016						3.47073	23.2095		5.60986	17.167							6.281	11.3495	7.16453	17.7333	14.8406		8.58371	6.58235
7.294	9.469			5.536						10.2484	8.70241		6.2468	21.428							5.20662	10.8761	7.9115	13.2658	19.4768		3.82297	5.68883
25.832	5.364			8.168						6.91099	15.2554		10.5971	20.687							5.9334	2.81639	5.96325	7.07356	7.53034		6.47251	4.83314
29.99	20.361			12.344						32.1723	16.0578		17.3869	4.924							5.66531	10.4828	9.52336	10.6763	11.4288		9.56913	6.45931
32.48	0.401			2.76						3.99075	14.0176		16.6635	0.365							1.03143	13.3957	7.08748	26.8047	8.99716		10.6662	5.14374
32.544	5.788			14.38						11.9917	11.7817		9.03341	12.902							5.77365	5.6173	1.15786	9.56968	29.1394		14.6549	7.24047
14.097	6.88			7.317						11.7237	12.4984		9.24285	17.019							2.78939	9.38835	5.51408	2.51431	10.4691		7.14312	1.1542
3.859	3.734			5.002						14.1987	5.27749		7.66329	4.577							7.23164	11.839	3.11268	6.51391	2.94337		11.4107	4.73485
6.892	0.57			6.386						14.2423	10.2802		11.0149	12.876							0.914874	16.8314	9.42895	6.23304	12.7625		10.7159	3.60089
14.868	1.071			8.962						18.828	17.3297		20.6136	1.665							6.0553	7.44416	10.0062	23.8495	15.8216		17.6913	4.77018
6.634	5.321			13.614						4.57333	17.2707		18.0969	15.146							4.38492	7.62938	10.007	30.9229	21.6686		10.3324	1.95017
7.406	6.853			15.146						29.6427	4.61627		17.9863	3.11							5.63569	10.8921	6.44827	9.59515	12.3698		3.24668	3.9827
37.678	12.997			2.432						22.4468	9.84516		23.4873	5.059							9.62413	13.3792	10.3237	12.6291	20.9232		12.4484	9.23702
4.765	2.908			15.72						8.87032	10.8175		18.7673	5.297							4.43924	12.2969	23.2202	28.7019	16.6539		7.79311	2.51287
7.151	8.955			12.919						31.5449	24.3101		34.5863	26.902							6.16555	3.39096	9.13797	31.4741	26.8861		11.2189	4.82968
22.081	11.587			12.08						23.3228	15.4599		15.468	11.126							9.18962	13.9932	7.34242	10.9721	7.96275		0.956131	6.7653
4.802	11.644			4.962						20.6226	15.8332		12.8806	9.463							7.22657	2.59313	12.3584	7.09404	14.7327		3.32817	0.737867
7.09	3.349			7.696						25.8062	18.0273		19.8396	5.75							5.82926	13.4061	1.7093	1.57542	11.2669		6.73424	5.08534
55.318	3.41			15.054						39.6695	10.1404		18.8451	5.926							0.829558	5.74652	3.88724	12.8393	6.89483		11.7495	6.86648
8.654	4.094			17.192						13.4167	6.26346		15.7768	15.539							1.14432	7.53153	6.18374	17.7367	18.6283		11.278	5.86562
35.323	4.314			16.043						8.50974	11.3172		13.4753	20.177							1.94362	9.44287	9.32429	8.90861	27.7066		2.80385	8.89763
13.414	0.719			12.276						17.3799	12.2382		12.8365	17.947							6.08565	12.5992	8.54182	8.52202	6.4799		14.8786	3.11211
7.363	10.038			17.87						35.9786	28.4747		6.47443	11.93							9.61117	8.03498	5.5827	11.6922	17.4483		16.53	7.92192
10.259	5.792			11.187						20.1764	27.23		12.7442	8.294							6.31182	8.73652	4.90306	26.2746	17.0627		10.0363	3.67027
51.372	5.8			4.333						18.9013	15.9875		4.25585	25.873							6.62313	12.7155	9.62121	20.8571	26.679		3.23811	6.83541
54.952	2.6			18.607						29.6049	3.13588		24.3652	4.883							2.45631	7.6233	0.964886	12.6443	9.15588		6.57497	8.0109
8.116	8.478			15.599						40.3464	13.6684		25.1666	14.746							3.859	4.48256	12.3061	1.53925	9.0671		16.7111	4.71881
38	6.31			3.9						14.3837	9.66128		25.6845	12.256							5.42653	3.19143	0.541055	22.4223	15.973		11.3216	3.68368
6.428	6.065			18.368						15.456	6.41941		22.7683	7.837							2.02729	4.27206	0.266176	13.9789	18.4768		6.70541	3.16677
11.007	1.95			5.791						30.5417	5.45283		17.1662	11.655							11.003	6.02239	8.94528	11.7211	12.392		15.9284	7.47702
42.755	4.803			7.319						28.901	7.89691		33.0013	12.998							7.43211	15.2676	1.26433	19.7541	10.2588		5.00186	2.70556
31.313	1.778			11.93						5.6441	15.0769		24.5765	12.254							11.3782	5.32915	5.61946	8.50492	10.367		6.22147	6.10506
7.948	18.633			13.189						28.2302	10.4597		14.1073	20.468							7.76361	7.70743	8.55477	17.8247	6.42084		6.27265	3.79791
36.972	3.725			7.578						6.17242	14.0445		17.8389	6.485							7.05254	2.8754	8.23322	11.1514	2.45752		12.1087	3.75198
27.969	10.452			5.502						9.83183	16.8832		3.15554	12.985							3.89868	11.4982	11.4744	10.5539	13.8303		14.6235	2.29
32.771	7.883			6.919						6.9427	17.8315		14.0382	8.415							5.95146	3.42879	0.947232	33.8585	11.1796		12.7829	5.53521
11.662	4.077			5.295						27.7243	12.1143		9.91159	15.736							3.83906	2.09613	15.0519	13.2383	30.6791		12.8021	2.67686
22.982	1.952			7.03						29.4061	13.6581		12.2556	12.414							7.96755	6.81906	0.733942	28.4614	11.8385		11.9341	1.97064
27.003	10.051			7.962						9.57031	17.4596		19.7439	9							6.63502	5.90361	11.1496	9.006	3.36541		10.6203	6.29199
7.778	5.946			14.636						19.2925	12.8054		6.94406	27.987							1.8301	8.99924	3.77399	14.3946	8.20071		11.9622	3.6123
5.432	17.845			14.462						26.8915	12.8859		13.1365	16.251							5.22391	2.08397	9.48408	11.9933	9.14632		14.0794	3.39612
9.193	5.295			9.172						27.1443	16.6176		12.2576	10.206							5.97164	10.0561	4.98851	6.90891	12.9684		2.28703	5.30526
7.191	6.66			7.171						23.0307	15.0077		7.03107	10.469							6.85816	2.50584	11.1998	13.5721	8.87847		7.14624	8.04318
21.127	4.783			16.529						21.7053	13.7791		27.3495	8.134							6.50132	13.163	2.47009	6.15984	1.08959		5.84622	3.38866
29.124	7.771			18.265						4.58901	5.37528		25.378	15.339							1.3913	2.16893	0.945854	12.2531	14.5942		10.3653	5.66229
1.146	6.268			5.923						18.4761	13.9755		14.7938	7.255							1.45844	8.04418	7.38813	9.06059	11.5434		11.3595	1.06887
13.048	4.18			10.411						30.2189	14.429		11.5271	10.213							8.0248	13.5851	1.87726	11.3414	4.97476		18.5122	1.2982
18.733	13.276			17.29						13.3267	7.74791		31.6054	14.014							10.5447	7.38069	9.66891	6.26171	10.7499		6.50247	7.98304
7.422	8.142			6.107						15.2384	15.4755		9.48278	0.634							1.16956	11.3242	12.367	19.5214	7.0509		17.6114	9.00562
39.533	7.759			6.964						34.1328	10.4266		7.54028	18.687							0.798527	15.3469	5.74317	8.56009	12.0275		11.6009	10.0034
34.527	3.071			5.448						26.6967	16.9973		9.94739	17.026							7.08082	2.10397	0.707673	20.6393	1.54997		5.13633	6.42313
22.7	9.533			17.577						24.7579	8.49775		4.36384	19.014							8.17744	8.2929	1.07173	15.4417	17.1656		12.0896	6.42797
69.604	6.424			22.458						25.6152	13.2622		17.4663	15.826							7.40302	9.95048	20.9938	5.83923	20.2754		3.14952	9.52387
4.081	3.964			5.278						14.7472	30.2115		15.9097	8.655							7.15027	6.84019	6.77016	5.60985	11.6329		12.8026	5.5937
6.842	6.966			5.912						11.1408	22.8281		22.7394	21.689							6.27484	2.1878	7.86712	27.5729	10.2511		17.2995	5.50509
6.361	6.9			8.432						26.1131	10.6243		27.9006	21.082							4.93815	11.4085	1.68485	10.9038	9.53707		11.2547	2.67705
21.157	22.496			5.233						21.4408	4.45509		11.0174	14.392							5.22468	6.99887	5.30177	12.1686	6.83966		7.1442	1.09459
41.464	7.538			7.591						16.5616	28.9706		16.8954	20.639							1.16635	6.88444	5.15225	26.77	12.2238		12.0386	3.79
29.274	6.828			14.828						13.3776	10.2759		9.54329	2.695							3.17768	10.2179	0.860012	14.4067	3.35911		7.1261	7.07734
7.782	8.457			9.902						22.3784	5.02273		6.70558	15.414							7.1332	11.2101	5.50202	19.8926	10.7039		8.28315	0.750908
9.655	5.523			6.848						6.34175	17.3368		15.3947	7.693							2.49037	21.5345	15.2585	41.1191	21.654		22.0056	7.07712
9.051	6.6			5.548						30.6252	12.4214		21.2173	17.207							2.32904	11.6278	6.86355	6.62097	18.9817		12.0638	7.17812
4.096	11.051			5.71						16.0114	14.7704		22.2021	16.295							4.92215	4.93938	1.9236	20.494	5.07193		10.5938	1.57306
5.558	16.101			15.29						20.574	12.2929		19.5147	18.785							3.75449	5.10557	17.2103	9.1806	2.9453		11.7454	5.53556
50.608	6.089			5.279						30.6591	10.7284		23.0666	8.204							1.84419	5.57732	8.02833	9.69884	18.1989		12.3064	10.7766
35.193	6.266			5.116						5.92624	18.6554		24.1926	10.584							0.843738	2.49309	2.96767	7.9687	8.69129		10.5113	3.56927
26.245	7.238			8.701						32.1408	12.3894		20.0284	4.28							5.85388	5.75442	6.2809	19.8247	11.8672		7.26785	5.55157
5.098	9.771			24.488						16.9433	12.0624		6.56377	15.167							0.781229	10.118	1.28533	8.81603	10.8351		14.2255	7.28955
4.994	6.797			5.93						9.34596	28.4637		28.4863	8.234							7.69361	2.79293	7.19662	7.86541	2.4812		11.1145	3.44453
3.56	6.417			4.55						5.8498	20.3029		6.95024	18.504							5.35414	19.6011	4.75088	13.598	6.28229		9.70784	2.16984
2.595	7.962			19.016						9.32417	5.84284		10.7484	10.577							7.12035	3.22169	8.62042	17.0062	10.2354		11.3498	6.93194
6.725	12.168			5.032						4.70466	5.77991		15.2599	18.414							11.4575	3.11321	8.9633	9.97783	22.8666		0.973204	1.70738
0.712	7.545			5.897						36.585	20.6437		9.85781	12.287							8.53709	8.25001	6.42806	12.21	15.4318		7.15254	7.16155
41.172	9.547			4.039						4.75013	9.17666		14.4796	22.32							3.87802	13.3015	12.1826	14.9813	7.62872		15.3007	7.12394
1.42	8.437			9.794						24.431	8.21444		13.3335	13.978							9.42276	7.1539	5.59664	12.3367	13.7307		17.1859	4.94102
8.703	0.895			7.031						22.5067	13.656		30.9001	23.644							6.57893	19.9018	11.9175	36.3261	6.42951		2.02447	8.82011
9.323	8.373			13.077						5.67332	4.79605		33.9607	22.236							3.78171	3.94565	10.1404	18.9786	12.621		15.5372	6.60336
7.036	6.607			5.228						3.87865	9.94294		29.8098	15.78							5.83438	20.6355	8.18642	19.3428	4.93283		7.56617	6.36655
5.405	9.173			12.243						19.5356	4.62385		8.47087	13.057							3.51315	7.07082	5.67973	37.2296	26.24		13.2974	4.72209
6.18	6.697			8.212						5.10096	17.1632		24.2139	7.077							5.94712	16.2372	5.26793	6.29843	24.8766		12.3266	4.07023
18.847	2.894			13.067						15.1214	18.6949		14.0285	11.189							7.96546	7.50513	1.25322	9.21377	11.9964		2.50142	2.95226
7.601	6.962			12.828						27.4696	27.9693		9.92388	12.529							0.732487	9.60449	3.13308	14.7201	1.90968		9.36472	8.2998
27.362	2.122			10.726						5.42251	7.77053		10.0923	17.727							7.44105	9.31643	5.86618	20.4088	14.1559		4.89352	8.14464
33.088	4.59			3.207						26.3633	23.6643		19.2729	14.201							6.61384	5.4623	14.6107	22.3834	14.5944		5.39846	4.20211
8.119	4.831			4.856						21.7044	12.3942		19.9336	21.959							6.29225	8.90168	20.5651	27.3758	42.0081		9.69292	9.358
5.507	6.149			5.065						15.4093	18.3757		2.21677	4.684							5.6713	3.26973	7.13015	10.388	12.4193		11.3921	6.61941
1.298	7.008			17.332						19.7408	13.642		16.0715	15.337							6.11969	1.26433	14.362	8.90767	10.3558		4.81683	1.30227
8.345	7.633			5.024						7.49971	19.8969		25.7524	18.915							3.82666	11.2515	4.43217	35.5957	7.10942		5.40672	6.61882
0.89	1.946			5.186						27.328	18.0092		19.286	8.387							5.94549	6.8497	8.6317	6.12191	9.62988		10.3148	3.65724
3.114	1.454			7.966						25.0848	18.0988		6.50203	5.458							5.98547	3.5637	1.55346	15.5862	1.9477		10.9995	5.24705
7.263	9.501			12.675						4.776	26.5293		16.6155	19.773							7.21199	7.50068	5.90581	10.7104	9.5719		6.05822	4.17236
13.288	9.975			15.293						9.86811	7.93778		18.8794	11.087							3.753	5.85314	7.12582	4.08379	5.08202		13.0563	6.54975
10.587	10.299			7.192						3.27201	21.0241		16.1545	2.86							5.57754	5.93067	3.16606	6.16426	9.68523		8.11027	5.48373
5.928	2.07			15.317						28.7633	7.50708		14.5053	15.184							6.12445	5.97821	0.892481	12.9716	9.78054		5.61008	6.10733
2.799	7.063			4.804						23.2874	17.3982		20.2015	23.511							8.20423	10.1159	5.53813	6.0494	1.98407		12.8373	1.09272
20.697	13.103			14.711						22.4256	10.6048		32.8834	14.304							3.50851	10.3036	7.52636	12.1196	15.1376		13.7867	4.02722
5.286	6.452			8.223						21.0265	7.08002		20.8043	18.672							0.72176	15.0269	14.8531	5.51444	1.83827		7.62341	5.21461
6.618	11.49			13.714						3.77731	13.7792		22.4347	16.771							1.55534	10.0764	0.784505	5.15287	6.10849		5.78157	6.82651
22.159	2.771			20.724						16.8087	9.79467		21.0473	24.981							8.59405	8.77767	0.711022	8.86168	9.73199		8.40913	3.20708
43.711	11.273			18.666						26.3511	9.88776		8.63678	7.373							6.53177	2.60932	11.9428	14.6558	18.9543		1.84443	7.05129
53.778	3.121			17.933						6.41975	13.1211		11.2257	11.99							12.4532	2.925	7.72958	11.1773	21.2925		7.21639	7.23192
11.158	3.169			13.585						31.5193	6.88352		12.1896	10.615							4.53359	10.1829	16.107	14.6136	1.35806		9.98006	4.55408
5.899	2.327			27.826						20.6506	13.6916		12.2677	4.452							2.16202	22.2122	8.5083	13.7151	15.5702		6.94516	7.39335
7.656	12.48			9.434						4.5941	7.80771		22.4988	6.546							13.799	7.4813	6.34799	6.23534	19.8062		13.7063	2.31482
7.684	13.105			19.419						4.23209	16.8583		25.0795	10.837							2.99117	14.216	8.18209	4.52079	11.1234		11.5531	5.32691
7.088	6.165			6.785						10.3929	23.8704		21.1324	12.269							1.93472	2.42753	5.68659	6.23749	10.3021		12.4542	1.40288
5.858	5.923			10.752						31.1558	20.7951		13.5667	14.084							5.12158	11.4176	1.33171	6.14496	4.02738		19.9217	5.79946
21.064	6.02			13.299						6.02048	7.24688		11.3124	7.326							6.91774	6.22949	12.8567	8.05264	6.91687		12.0561	6.53338
27.503	4.621			6.472						26.0904	11.9355		10.1179	5.195							1.82989	7.12056	8.60238	8.58809	24.6226		1.80551	6.5827
4.69	15.433			6.492						16.4027	19.9499		4.65905	3.784							1.03049	7.26937	9.45699	5.04918	2.15801		6.31169	6.12299
42.419	7.041			11.322						10.4174	5.44207		7.12231	11.83							1.59049	6.02924	12.4938	12.4505	15.8747		15.5773	5.68523
5.064	1.353			5.837						28.4594	15.3808		6.79644	25.07							6.11986	5.37034	5.78831	5.04976	7.73121		11.6614	5.27252
7.557	5.617			9.224						10.7443	12.7624		11.4543	4.408							2.70124	8.67468	5.87578	8.83804	6.72236		5.91252	5.60893
9.191	2.164			5.56						38.3955	14.897		14.5576	10.5							8.29731	8.55558	7.32163	35.2781	8.72171		12.2508	4.18292
13.581	1.872			15.411						25.7539	12.2486		19.5324	6.85							5.45851	5.0507	3.21038	8.50242	2.55532		13.6373	4.72383
37.09	5.279			5.269						5.23106	19.3163		7.67749	8.629							1.46037	12.3508	8.77928	5.0874	14.1142		11.474	1.65606
12.704	8.049			5.475						26.314	7.89374		14.3398	12.712							5.34018	5.66165	14.4299	8.32328	4.9062		8.00384	5.56737
28.575	7.517			5.879						4.49175	16.6487		4.70774	25.627							0.817626	5.38734	7.90323	13.9249	20.8111		7.11612	11.5211
51.138	5.586			12.022						30.4029	17.7066		16.1429	13.968							1.79027	18.8549	5.3724	9.65078	7.00894		13.7266	4.24177
3.647	7.21			26.827						34.1564	14.6479		16.471	7.083							6.99051	5.25313	9.94466	5.40585	11.9261		8.64547	10.3493
20.853	6.585			5.091						25.9089	12.6217		26.8265	6.484							1.25964	6.00223	10.843	11.1902	3.04545		8.57943
23.117	6.467			5.849						25.6415	9.97273		31.641	14.417							3.24665	8.25438	4.98875	2.02882	15.0149		10.0951
6.913	11.668			10.037						38.5616	5.22877		14.6123	19.012							8.87554	10.5713	15.073	5.73624	15.8377		2.60878
3.93	1.859			4.819						18.7811	7.77994		12.4092	5.685							3.89393	5.33203	8.75602	8.36305	6.92922		7.99524
2.23	8.519			8.698						25.9189	15.6093		11.0495	29.117							5.99563	3.32261	0.689962	28.6196	21.5043		2.12333
5.624	2.265			6.375						10.7488	15.4505		28.6576	11.857							1.2872	36.5815	9.88364	12.6298	8.42182		15.515
21.437	2.841			5.84						26.4166	31.0647		9.73645	23.614							2.49693	4.52444	17.1342	18.4764	8.83714		9.04733
10.548	9.862			9.593						5.39531	9.35534		16.5846	11.933							8.90294	13.8795	5.25964	20.2289	9.06665		8.17755
8.697	9.31			18.471						6.54078	11.315		6.6243	16.904							11.691	9.19982	5.41431	6.51296	2.05011		6.37057
19.423	5.579			12.957						26.8491	16.7968		16.1559	9.303							3.28413	4.63908	7.07493	7.4765	6.84562		6.0224
18.665	6.883			7.135						11.1201	12.7037		7.62776	22.943							4.59558	11.546	10.783	11.5105	2.75678		11.9194
46.852	2.879			26.674						42.2229	10.8428		21.7548	7.164							10.9214	6.25162	10.2245	16.734	22.236		11.3491
1.813	3.028			12.502						30.8492	14.2194		22.1734	11.162							0.965253	8.06298	6.07237	7.61385	7.86102		15.7378
15.373	6.892			13.508						11.4721	14.1863		24.7555	20.056							4.7537	24.9109	7.4678	15.4151	12.1511		12.8277
53.284	1.174			19.487						10.4698	12.1692		20.9974	22.545							0.773081	7.80729	20.2751	16.2996	7.93595		9.7939
3.322	5.406			11.094						4.95816	23.9296		15.5737	32.44							6.75322	13.4095	11.77	6.04949	9.11829		9.5268
49.648	11.628			5.273						3.96555	7.00865		13.1118	5.967							1.05269	5.64853	0.779598	4.62223	8.6241		13.3889
49.416	8.758			5.424						14.1556	21.2283		24.7936	13.957							4.03022	11.1314	21.0903	10.1072	18.4832		4.88574
9.292	1.544			5.526						27.9898	13.2121		13.7721	24.114							4.75576	13.3694	6.03391	5.92962	7.66973		9.16513
16.662	2.99			5.218						6.99986	22.8041		16.5129	13.703							8.01852	12.9958	2.97595	9.82952	13.8936		11.9156
54.201	1.251			12.166						5.44398	12.2607		6.08861	20.658							13.2958	6.69733	7.93461	5.71923	3.70637		6.23282
8.81	5.596			8.303						28.1821	24.9245		9.32568	15.085							11.9161	10.4696	17.6821	9.48661	7.95049		13.8385
34.145	8.432			7.171						3.09229	13.3905		6.68539	5.159							0.881473	7.82806	0.948718	11.6677	9.40678		11.8496
13.942	17.485			6.084						4.98876	15.937		39.1177	19.596							3.92218	6.53777	6.61769	14.0956	1.8577		15.4977
3.333	6.166			2.983						6.88735	27.5729		14.4879	13.03							0.716491	11.6495	13.6713	10.4697	12.3518		15.3818
19.457	1.799			15.126						9.28811	16.4025		6.67125	16.541							3.71477	4.05366	6.53396	6.82903	13.7173		2.78003
25.942	0.822			8.622						27.0872	19.631		13.1099	6.429							1.16435	5.81939	6.03955	15.052	11.736		9.05103
17.098	7.096			5.566						23.3418	19.7653		17.756	10.607							1.65438	18.5758	12.2468	1.34901	10.8676		11.0702
7.157	3.744			9.399						17.195	14.3584		17.0644	9.84							6.52508	16.5249	9.97884	18.6181	2.15493		1.74467
21.407	0.773			15.653						4.29705	32.3515		9.85924	16.501							4.84026	12.4686	9.6417	14.2572	5.26901		11.8026
18.166	2.427			18.043						5.3346	12.5872		29.7824	12.682							0.761858	13.4585	13.0648	11.1666	18.4753		1.84885
25.921	13.265			18.997						11.5654	6.5035		20.6845	5.065							6.19703	9.07816	4.55619	11.2064	7.82152		2.02875
29.918	15.547			26.562						14.3657	7.3168		10.9123	7.679							8.85925	21.3445	5.74993	8.10534	9.01334		18.7817
26.784	1.345			5.452						14.398	18.4754		7.37943	10.14							3.70141	9.4485	7.32521	7.53008	3.07378		2.25188
39.807	11.922			5.603						30.903	20.8762		10.4369	7.61							6.59816	17.0609	11.8676	7.25971	21.1555		9.81278
19.917	9.976			5.439						5.92979	15.2487		16.1509	28.687							4.69387	4.16137	16.0143	8.05912	5.99018		1.80429
43.692	19.12			18.068						25.0603	15.9487		5.93707	7.095							3.89346	6.18469	1.28467	6.22279	5.37986		7.11571
6.833	4.695			16.106						23.5272	18.4348		7.66547	13.436							1.03152	9.16487	18.026	5.95951	12.53		5.81287
11.185	3.844			12.048						27.0953	16.8278		12.119	15.136							8.21714	11.5433	1.52824	12.4327	10.3873		15.3425
15.901	8.348			6.043						2.18544	17.2477		13.3595	22.958							10.9615	10.953	8.55609	1.43652	5.62148		12.7393
29.811	11.769			5.362						24.316	14.4588		6.4696	5.649							8.08173	15.3578	0.753261	1.84734	10.2419		6.443
36.16	6.234			4.883						6.25431	9.11126		17.6081	19.321							5.78144	11.9712	5.06149	6.94583	9.21766		1.81864
13.213	3.131			5.842						15.593	11.0837		18.4003	15.6							4.61845	17.1305	3.91831	9.84546	13.328		2.792
47.567	0.771			5.74						10.341	14.214		13.6696	28.303							4.16817	12.9762	10.4516	24.4147	1.47953		13.6916
30.072	6.245			23.576						6.28743	18.6627		23.7941	4.528							5.46618	11.9472	9.99906	8.60808	10.2694		4.08748
4.601	2.481			9.077						7.20045	6.02626		19.9378	14.866							6.951	8.10699	8.10578	12.565	12.5524		14.5629
50.517	5.709			7.529						13.2014	18.5538		9.90946	10.287							4.78049	15.3307	18.8224	4.80494	13.3026		15.1705
35.803	8.095			18.532						18.8351	9.35272		24.1547	7.744							1.84197	9.89121	9.39542	15.1875	7.10338		3.68793
24.243	7.761			6.01						24.9136	17.3019		6.16024	4.339							8.77131	14.998	4.31759	8.5027	12.8555		12.0095
55.079	5.855			10.191						9.93091	12.9382		11.7706	4.553							1.83444	7.97461	5.67333	8.82713	7.93306		14.983
46.89	5.19			7.69						5.59455	28.3929		23.4088	25.791							2.73541	14.3005	5.95898	15.2803	7.66033		10.1841
32.44	18.855			6.116						20.0317	14.8526		12.0316	6.298							10.1307	6.49457	5.91216	11.4215	8.64166		2.99193
33.941	7.034			4.898						17.6313	10.6572		5.81967	6.553							5.71808	11.7044	19.2177	5.85523	11.8247		11.3401
49.725	8.634			18.258						10.1435	8.77579		15.1052	20.815							5.83829	9.15906	5.90793	7.15251	11.8107		21.2343
46.342	3.981			16.452						4.4434	11.2185		12.4139	6.265							5.23728	11.4908	6.623	13.0291	16.7638		6.33356
9.206	9.513			3.9						23.1728	12.3888		8.87839	5.276							6.85392	1.6597	11.0037	11.602	5.06539		5.50478
19.731	34.751			6.16						8.50013	25.2087		17.9979	8.706							1.40832	22.2063	14.2182	7.35908	1.2522		10.0855
32.398	4.801			14.201						30.982	12.3517		11.5216	17.211							3.81163	9.93977	10.4249	7.06539	6.75221		16.5327
20.31	16.33			5.174						18.823	11.7824		10.4974	22.444							3.48172	20.5589	5.97109	9.21596	8.27399		4.96811
45.69	0.958			7.536						8.26021	13.0503		29.1036	8.414							2.32176	9.79337	0.594736	12.6155	21.3589		10.8828
46.065	10.572			21.689						4.0216	9.19538		15.7232	3.72							9.35634	4.6342	7.80092	8.6401	13.5774		11.3718
29.056	6.452			5.108						4.41053	20.9407		15.9661	14.691							6.95831	19.4738	4.92865	5.68968	1.37345		7.40163
42.087	1.928			7.423						12.9433	15.6198		12.069	12.265							10.3034	5.25826	5.46246	7.58578	12.1445		10.7064
3.146	6.609			5.86						12.7082	18.8158		11.4037	5.702							4.82092	8.01142	6.00301	11.4398	13.8491		8.15737
11.678	2.012			5.427						32.3825	11.4523		7.88868	17.877							5.87847	6.61431	0.884406	17.548	0.665439		6.14588
2.595	0.971			5.353						20.9892	15.228		21.6354	16.287							7.03576	19.684	6.87416	6.15865	1.71001		10.4619
3.384	5.706			5.474						16.907	18.5951		18.5842	14.215							4.95259	15.9662	5.3907	7.17651	11.0198		7.16256
5.827	6.11			7.122						5.81553	19.3204		6.91668	15.62							4.3435	11.584	5.354	12.7235	10.7938		20.3926
3.899	9.35			16.567						29.3679	12.4797		19.1585	20.624							11.2973	13.2166	8.89654	10.9256	15.6686		21.0163
4.152	7.6			7.06						11.2101	9.19235		12.8847	19.154							4.91522	10.238	8.74445	13.9819	11.0869		12.4997
48.878	8.388			6.713						13.9574	15.7117		8.65127	9.357							1.92152	18.6113	11.6885	5.36583	12.6897		2.7318
35.348	5.896			5.8						14.1707	14.5395		7.88533	6.149							5.21376	34.7747	8.7469	6.01408	8.69789		11.5004
34.533	5.955			6.117						6.8485	14.2389		13.9121	12.587							0.824172	7.60899	9.03206	4.9796	12.4875		2.41922
38.357	4.463			7.122						21.2049	11.8548		7.12421	18.487							4.4415	8.06767	1.64254	9.2162	8.85448		9.05081
12.942	2.647			5.286						12.1403	19.4959		20.0781	10.203							6.39863	6.32468	5.44724	9.49946	12.0182		4.44829
7.501	5.667			5.432						25.9558	8.65507		22.251	19.221							7.48203	21.0022	6.30995	6.4402	15.8734		5.72374
8.58	0.994			4.887						19.2986	5.13076		17.1192	5.962							6.19825	11.6512	1.76862	12.7464	4.21852		1.90081
3.17	7.298			5.363						27.534	8.21298		24.4342	5.222							3.91275	10.2516	0.713894	6.01014	14.0493		8.91508
4.562	1.205			6.732						3.7688	7.83784		12.626	7.728							1.18838	6.73726	2.97815	6.05476	12.0743		8.17169
35.635	5.388			9.004						11.0566	16.1126		21.4573	10.717							0.971551	18.389	5.93561	10.9038	4.45823		9.85779
27.567	5.366			6.522						22.4387	12.8554		28.589	13.865							2.15979	20.0295	9.96237	14.8568	12.8662		12.6438
7.452	6.97			11.048						24.208	20.3288		9.8574	16.241							5.13426	1.92392	4.46671	12.6108	12.9321		1.8082
60.537	18.582			15.48						29.5643	8.4511		8.17481	16.185							1.047	1.77662	0.752307	5.73701	6.03518		7.99109
31.598	5.867			6.055						26.3135	17.3533		28.1662	16.387							7.20901	1.89502	15.993	8.21984	8.07819		12.3041
15.302	16.587			10.567						22.3545	11.2009		9.60544	22.958							1.73307	11.9081	8.27037	10.3363	19.0547		18.5395
20.965	3.673			6.529						24.1584	14.6279		19.4116	22.007							5.7084	10.7894	5.98099	10.3483	12.6103		13.0532
6.102	5.983			5.408						14.2429	14.6763		33.8813	19.218							1.18573	2.17821	8.48865	7.20288	6.82362		5.98465
7.28	4.168			10.395						14.2509	14.1325		35.3276	7.747							6.20573	7.33292	9.30957	11.704	13.0143		13.6246
5.877	5.87			5.013						17.4469	10.774		11.8606	25.691							5.00098	1.90338	5.98095	17.9028	5.79832		9.45407
12.996	13.673			5.241						14.4985	27.1731		17.8629	2.6							5.08793	13.3942	6.62494	9.1917	26.6742		10.2843
8.163	5.226			12.374						29.4609	14.8094		9.19578	13.94							4.3592	16.0111	4.30942	6.93177	10.3523		3.20987
49.292	5.75			6.012						5.34171	12.8825		24.4523	10.745							0.97411	5.07423	6.4754	6.88918	8.52218		11.3361
20.57	7.617			6.151						30.4287	17.4121		25.1918	16.754							10.587	6.70615	17.9193	17.3499	1.16861		11.3463
9.713	6.882			5.433						3.88091	9.88649		23.4269	8.258							9.47696	14.4483	14.1772	11.9107	1.22041		11.6771
6.963	0.845			5.787						20.2384	13.5661		21.1434	5.847							18.0631	6.83148	1.6269	13.5967	4.93388		7.16186
8.904	7.871			18.091						5.79448	16.5387		12.9638	11.411							5.21158	8.50508	7.84149	10.7238	10.9669		14.3838
6.771	18.633			7.592						15.6691	24.6202		11.0746	15.191							6.84501	1.91852	12.4289	5.38091	8.15695		2.21126
14.474	19.332			10.894						21.8002	14.9867		23.0904	13.356							5.12655	8.57352	9.7527	14.0434	8.49277		6.71748
18.744	8.256			4.826						17.2337	10.3691		23.4691	14.564							2.98449	3.53528	14.0334	11.8644	7.84432		14.0162
6.674	6.887			6.066						5.96116	8.53656		16.424	22.858							4.46421	7.41937	8.45237	6.25869	5.44802		11.0299
13.707	6.276			9.332						12.561	9.18407		21.7444	17.957							2.11861	15.9281	10.1446	12.3865	1.7217		22.15
21.572	6.145			6.413						37.7659	15.7198		26.1573	13.848							7.48129	6.37721	10.3853	10.2188	8.54165		7.56159
7.021	12.215			19.566						28.4835	20.6508		14.7101	17.686							7.91162	6.68934	6.99937	17.9207	8.77093		2.66071
6.305	8.968			12.082						19.924	8.80669		25.1315	8.92							6.51226	3.81883	0.748254	17.3145	4.25459		13.7618
8.139	6.622			18.567						30.0838	13.9021		14.1092	27.981							7.5924	10.8757	1.62291	7.22388	10.1243		8.98265
12.423	5.701			8.411						22.67	15.0503		12.6798	15.097							9.86094	11.4413	15.4214	13.1116	11.8367		12.5711
5.84	5.879			20.592						18.3559	5.26532		20.0705	24.649							10.264	5.21437	9.6966	12.5544	12.9622		5.89781
17.959	9.635			8.806						9.71551	19.5659		2.90417	9.371							5.29065	5.75566	14.8277	17.74	14.2052		13.9875
1.438	5.463			27.811						25.2279	12.91		23.1018	4.32							9.34335	22.8579	9.06395	17.7987	15.5079		7.02784
5.353	6.124			21.058						14.4128	5.9618		14.3402	9.696							4.53337	1.91338	2.15379	6.71613	10.4799		13.9779
6.514	6.889			7.561						16.1363	11.6524		20.4706	14.181							9.26402	5.6742	9.0186	13.143	5.25245		7.08915
11.078	1.265			23.404						35.3832	26.4414		25.2057	24.036							3.19982	12.5779	6.91032	7.06564	5.36644		8.12854
2.595	13.351			23.181						6.17849	4.6567		6.18271	16.814							8.08065	11.7089	9.91192	4.81224	5.69149		12.948
8.255	1.22			5.594						24.0282	13.8191		12.3055	8.627							4.11077	1.79302	10.543	10.8282	16.3099		1.87058
5.537	3.897			5.564						20.4998	10.2767		13.1575	17.541							4.16995	2.18775	1.23249	14.1827	26.3845		5.38811
15.644	5.751			14.993						14.2463	31.4057		14.4019	6.875							4.1474	6.58323	0.771307	8.46815	7.86335		9.03724
30.524	7.056			0						22.1906	16.514		11.3603	1.284							4.44694	6.06014	0.946647	7.08851	9.7414		15.3753
42.522	3.46			17.86						34.0546	26.4014		18.597	0.663							6.22592	5.71761	17.9079	9.76048	10.8793		16.6162
11.061	9.309			12.552						13.8325	17.2665		42.9936	7.707							8.89722	2.5456	11.2266	7.61854	36.4528		10.1515
33.738	16.399			5.525						4.36865	16.0176		23.9364	11.305							1.67544	6.05299	6.09042	17.7465	14.5022		7.58411
11.16	11.55			12.549						18.992	20.9617		5.74818	15.4							1.40515	10.0767	16.4497	10.5064	10.094		13.0194
7.339	10.63			20.898						31.5068	9.094		19.7172	8.402							9.35795	1.78513	11.0137	15.5815	2.15156		9.34173
15.121	1.669			22.233						18.5006	11.0409		10.735	8.63							7.67215	6.43835	6.09291	6.261	23.0681		17.4385
20.265	1.494			29.13						18.6878	15.7853		21.913	10.436							1.24339	12.8054	15.779	11.8929	3.15227		5.73134
27.617	8.045			11.414						23.5567	11.092		12.959	14.649							2.60975	20.7367	2.2985	1.53122	20.819		6.37083
2.995	6.568			15.488						10.4348	6.63707		13.723	17.45							7.67548	6.18862	1.44817	9.83468	13.1471		9.16968
12.427	0.951			7.989						14.6506	9.41402		7.175	4.195							4.50395	14.2988	16.2937	6.25615	6.15902		11.5715
23.56	8.925			22.303						7.60214	16.9963		7.155	20.683							7.13805	6.10404	2.93648	5.18382	12.053		5.09283
15.873	0.724			2.538						11.854	7.52089		20.884	8.262							4.19451	6.27375	5.04911	8.08068	27.5123		4.81761
25.487	14.797			8.47						17.8238	18.8103		5.543	8.278							2.24082	1.9254	20.2954	1.47678	1.80871		13.4963
52.209	13.957			25.165						17.7221	9.47118		21.351	22.274							12.1329	8.62332	4.9182	4.7486	6.54791		11.6577
40.408	8.544			3.515						7.63602	28.3181		4.097	29.756							3.78618	6.89142	13.5171	7.85186	11.6716		13.4811
26.307	1.895			6.062						20.3717	35.1485		5.411	7.513							6.78917	9.02841	3.59417	13.7741	14.8766		11.336
39.207	18.61			6.357						23.2398	13.8324		6.703	7.228							5.55258	3.07958	8.37871	9.88757	15.1001		12.3685
26.662	1.492			5.743						3.72057	18.8371		19.641	9.097							1.56776	1.96378	7.51836	15.0234	14.7493		11.2519
13.284	6.287			13.13						15.5135	16.054		4.771	0.333							5.95789	5.59503	8.16393	3.77047	7.99423		13.6784
26.748	9.119			6.447						15.9823	26.2851		13.341	20.411							5.32005	6.81096	11.2392	7.26205	9.45336		2.5087
24.072	2.05			8.669						23.5647	19.0196		7.824	3.621							4.798	9.85486	9.29304	2.82788	13.8678		2.68206
18.286	5.043			8.313						3.80273	11.1191		10.55	16.121							8.40108	7.06793	0.760254	15.083	12.3329		9.13174
8.969	0.993			15.135						6.05535	27.7582		6.326	21.69							5.21411	2.3338	3.88566	13.2512	24.5128		5.155
23.691	6.253			6.641						17.1188	17.0066		4.562	19.085							4.25974	2.03775	12.8025	15.6637	3.94158		11.9355
2.304	1.187			11.119						24.7917	14.787		9.689	12.114							2.70728	6.60733	5.34668	19.0027	11.9222		16.5637
2.125	22.281			11.576						13.6012	7.22349		8.533	6.694							4.01287	10.9015	7.7876	4.29046	1.90078		10.9906
38.758	4.35			14.897						12.8854	23.1431		13.259	7.231							2.96374	8.13524	1.21601	7.12632	21.2903		8.4811
33.128	5.346			15.196						7.56942	12.4425		4.653	15.714							3.15434	6.73687	9.24579	7.23234	14.2616		13.3767
24.862	32.67			4.763						26.3368	8.63615		4.848	11.731							6.26852	7.8181	9.04767	2.15018	19.0824		12.2371
13.074	6.633			5.276						28.7722	21.8365		21.116	10.49							5.099	6.30601	7.73273	11.1843	20.3018		6.3803
27.434	8.329			8.898						13.312	4.93434		2.858	12.9							8.0378	5.23755	6.6699	12.6471	6.81184		6.09929
23.265	6.723			6.306						23.6219	21.2976		22.051	23.715							7.58021	11.8111	8.45122	16.2129	6.69841		13.3351
13.451	7.056			20.353						18.1677	24.4579		11.457	29.29							1.75548	2.0563	4.72841	7.52445	12.2119		14.444
20.728	8.755			9.192						12.4706	14.2116		7.684	14.608							2.68939	5.50921	1.60154	1.42919	5.5941		10.0274
9.301	9.018			7.709						37.7941	18.497		5.911	7.993							5.21454	9.18457	14.2082	5.99908	13.0399		7.34346
54.991	6.175			11.321						28.7635	9.06635		18.761	29.108							11.6836	7.14135	21.1695	1.44738	15.4895		15.8241
29.53	3.267			17.624						37.1758	11.5211		5.733	21.14							5.1993	18.6489	6.67043	17.4503	5.8782		10.9961
30.016	0.705			5.476						6.71116	4.037		8.557	4.816							3.3211	14.6829	9.99075	11.6239	9.45832		14.3205
37.512	4.441			19.364						14.9426	3.75794		9.399	21.833							4.98443	28.1632	9.5704	1.82908	3.54816		12.8142
46.307	4.295			7.951						24.4567			7.859	15.505							15.5536	18.5481	7.60662	6.21271	20.1516		14.4123
4.542	8.737			6.98						28.0927			23.886	7.442							5.50648	7.44877	8.18865	3.61058	1.32188		10.8953
6.933	5.832			12.903						15.9832			17.411	19.52							4.36988	5.67595	10.584	11.8591	16.0936		8.57413
24.333	8.729			12.051						6.80733			8.169	24.914							4.88648	7.4205	0.717129	12.445	6.81215		15.0927
44.262	7.341			29.079						3.99735			9.225	9.549							6.87802	11.0184	7.53492	11.7346	11.2613		16.9046
13.725	8.857			6.315						8.88832			4.431	11.758							3.60329	9.85876	8.77224	7.46154	10.7622		12.2434
40.858	26.528			14.347						14.5529			6.195	8.453							5.49979	10.2657	6.05149	7.2966	18.4117		9.45227
44.01	1.864			6.327						5.3256			6.439	18.517							5.05556	15.9578	10.7941	31.3305	18.2569		7.90487
22.427	8.804			5.996						22.7089			3.722	15.706							5.24131	6.53092	12.6179	13.6692	8.05023		7.94664
27.823	15.334			15.117						19.7801			18.222	17.914							5.7087	5.87082	4.62994	14.6179	13.5265		2.63795
32.478	13.333			17.189						31.3285			4.011	9.079							17.7389	8.0406	18.2771	1.87929	19.3204		4.64471
50.457	6.421			25.09						18.2067			19.708	27.761							14.6949	5.22484	0.964314	4.25334	26.4233		15.5453
17.62	8.648			7.184						15.1341			16.895	6.44							2.8779	8.21904	0.773437	9.60555	13.9467		5.9927
18.584	6.757			7.602						3.94782			20.334	8.209							10.5335	17.3566	15.1465	8.01713	7.04568		2.34807
5.654	10.631			23.718						11.1594			2.903	11.189							7.69245	18.5843	2.11134	7.16936	4.62802		7.90987
65.157	6.129			3.3						29.9172			15.718	7.246							7.59653	9.36214	11.4183	15.3298	6.15506		8.06579
29.873	1.906			22.196						34.8581			5.022	18.162							0.679506	6.25677	2.61399	10.2831	22.5327		13.3097
52.999	4.998			11.295						7.15682			10.978	30.091							8.04019	11.7389	1.48964	8.63812	6.20472		9.2822
11.34	4.839			11.014						6.33028			5.098	4.29							0.747949	9.15949	5.18506	6.75605	16.0998		13.0074
32.595	10.615			18.716						30.1654			4.386								11.0543	1.69019	0.875607	16.8474	2.27834		4.31322
8.138	8.765			4.926						17.3111			9.624								5.92056	11.1128	8.92077	6.97169	7.80238		1.79012
36.577	2.682			6.992						19.9125			11.962								4.3964	6.75822	5.9996	8.15368	26.8497		2.53278
30.552	6.468			6.082						4.35941			5.221								2.3898	6.92304	7.43551	8.03481	15.5929		3.52429
54.457	9.038			13.426						5.02199			15.575								5.67742	6.68198	0.875749	12.08	9.93956		10.4549
45.957	4.355			5.201						25.0293			16.251								1.33017	12.8175	8.06073	9.18113	15.8174		6.22951
31.489	9.384			17.775						10.5511			6.185								6.1885	8.40154	8.57041	10.6143	8.66641		7.47623
28.17	3.735			5.144						12.2104			0.681								3.75619	20.43	0.789661	4.78895	13.7346		7.39018
48.861	6.074			5.045						19.1697			6.16								5.16564	1.86777	5.306	1.79409	14.4669		9.11868
21.416	2.91			5.493						28.4106			35.325								9.80107	10.408	1.18961	6.22072	17.6996		9.66121
19.851	7.104			12.222						4.21506			6.726								2.9958	1.75684	8.46506	2.99171	6.38339		11.578
2.595	8.522			4.829						15.5787			7.168								6.19462	10.1355	8.95831	5.77341	15.3212		14.5459
10.381	8.307			18.38						27.0294			18.096								7.67864	16.5459	8.46626	13.2829	11.693		18.618
27.185	14.859			10.342						8.7497			34.541								6.29093	10.4429	9.77134	8.43194	6.68626		10.8404
14.135	4.047			6.867						5.82383			10.373								9.86648	5.91062	8.03231	1.6162	20.1776		15.5097
6.617	9.813			16.347						23.2958			12.513								7.35424	2.4737	8.07117	5.38101	9.08202		7.70869
14.889	4.255			6.265						16.3626			24.798								5.15104	6.47058	10.0241	16.3474	1.9402		10.7108
28.565	1.655			6.433						4.68345			6.173								3.32384	5.50461	8.1233	8.93019	10.8189		8.21882
26.964	14.861			6.892						2.98539			3.723								3.99479	8.41069	1.20638	15.4589	9.45446		1.82993
54.824	6.778			14.092						29.6731			16.692								11.5192	4.34271	7.30232	9.50823	16.3905		8.93621
9.171	5.927			8.061						27.7858			4.593								15.4261	6.89961	10.0871	13.8265	4.88311		23.4978
7.034	9.995			4.988						28.1815			23.531								7.87952	8.88818	0.928358	13.3924	7.74048		11.485
37.021	14.531			5.671						11.4098			4.799								3.79207	6.90379	10.9628	5.90634	1.48684		5.01283
5.954	5.761			16.559						6.8877			4.086								6.47918	10.5736	0.82426	11.9091	9.90614		15.4826
29.98	8.294			10.626						12.1384			12.782								6.81257	10.4415	10.2067	16.0183	14.4911		8.10507
12.232	1.59			5.974						30.1383			10.57								5.11485	17.6719	2.62716	1.73662	18.8741		13.4367
24.425	5.232			17.324						16.7853			0.892								4.93253	1.79607	4.8477	9.24127	6.57606		10.753
41.94	1.965			14.936						12.2388			12.455								8.2467	10.5111	7.46213	6.48508	12.3086		10.4174
45.133	4.336			17.692						30.827			6.377								8.17718	5.26973	1.17464	14.2202	18.2107		14.8764
47.583	8.052			9.399						7.41359			13.841								20.9996	1.74912	13.0916	8.38408	5.20259		7.94885
18.513	4.845			5.396						9.25579			18.796								4.94499	6.41894	5.72731	1.4163	1.51536		4.87778
8.92	3.609			7.141						3.49435			8.954								7.25035	5.95352	2.95111	26.8624	13.7824		12.4459
30.01	8.305			5.372						11.7313			6.492								3.78302	2.28305	7.98646	12.1291	26.2456		4.02109
37.477	11.678			10.47						5.57278			10.729								1.15164	13.8363	6.76033	7.97684	14.4449		3.02053
4.242	17.423			4.474						27.9178			5.499								5.5954	13.4999	6.10256	1.73014	16.397		7.85308
37.545	6.813			22.713						19.1498			16.164								9.81646	5.39439	7.8567	9.86848	5.31173		16.4814
2.613	7.41			5.565						14.4052			12.256								8.21015	12.7937	6.9223	1.48101	13.6082		11.4749
31.908	4.462			5.95						29.4054			5.569								5.64026	2.04032	0.706324	17.5357	19.9765		2.22851
48.219	9.414			26.316						6.2028			4.728								9.36644	10.8716	10.2742	17.2833	3.47612		14.5308
43.584	1.568			7.479						19.5221			35.542								10.786	9.38716	6.83835	9.71676	1.20268		5.5178
22.262	8.045			33.887						3.47207			20.385								6.09814	23.4024	14.6495	4.80806	13.8268		9.54535
28.765	3.893			4.535						5.13249			19.491								1.07513	1.76947	8.20167	4.86253	9.17619		7.07989
26.712	9.445			5.269						25.2598			17.079								6.68105	13.8737	5.40762	8.0634	0.614655		10.3796
33.569	12.874			7.196						19.7275			17.975								4.19574	7.26273	0.817218	12.8736	2.75547		9.20347
26.563	5.839			11.418						13.7516			25.512								5.51419	6.14868	2.53719	10.1281	16.4197		1.7918
53.902				16.085						29.1238			18.416								7.60769	8.20098	9.98877	6.795	8.94478		5.31713
4.217				8.757						5.98723			1.973								7.81779	17.5479	11.6963	7.74607	7.26147		11.1471
36.942				22.734						38.3064			8.97								4.50054	18.5018	5.83711	5.15878	17.7454		0.68295
47.567				15.69						24.2864			4.622								12.5554	5.61525	0.67575	6.25019	11.7644		8.05324
40.238				11.143						27.5781			19.644								5.04768	6.09858	8.59166	7.9246	7.48728		10.5391
10.687				9.338						20.6609			6.471								5.01202	14.542	5.18055	1.60115	5.65291		10.8484
41.047				22.492						24.7609			8.566								10.8972	6.10331	5.64415	2.6612	38.675		7.37199
49.412				20.89						22.3292			19.962								12.9536	7.08255	1.11327	7.28441	2.44741		3.21454
42.125				14.586						14.2981			14.724								12.1331	7.65953	4.83478	10.1738	12.8403		10.5354
12.974				6.457						8.80225			19.188								7.7958	4.31506	4.17856	2.5801	15.2468		8.71395
13.07				2.6						30.3994			5.494								8.41317	3.5704	0.85619	3.58499	19.9984		13.7864
52.791				6.717						31.8878			6.042								4.448	20.8696	1.29718	13.6265	7.70282		13.0076
11.083				5.787						12.8415			5.567								4.58335	10.9011	5.31842	14.5385	7.01441		11.4887
47.974				19.371						30.9501			5.505								12.109	7.41393	8.62452	11.9656	12.8278		7.58488
9.964				10.054						3.52658			9.963								3.303	6.55608	15.9492	2.15992	26.7127		13.3307
38.681				7.8						10.6039			26.992								5.67263	13.0545	10.4618	11.7675	1.97245		7.3448
42.537				30.766						10.2013			9.313								3.40064	11.1251	6.12892	11.477	13.3406		16.703
40.579				27.277						28.8798			4.874								9.51764	5.9454	3.87955	12.0805	2.71925		5.77349
48.012				17.691						5.91375			10.812								12.0978	5.31419	6.25656	5.36754	6.98963		10.5154
46.808				10.596						27.883			26.697								20.2927	8.99021	9.10762	3.44934	4.53408		12.9808
34.219				19.67						5.00261			17.574								4.48993	12.3013	10.108	12.9071	17.0563		17.4016
35.094				20.846						4.5344			8.653								5.3221	13.393	1.57802	11.0794	10.7546		8.61364
28.577				10.69						19.1045			4.283								24.9792	1.85181	9.15041	14.0117	20.4867		5.29105
44.684				5.693						26.8812			6.561								17.4516	7.01453	1.93621	11.1587	7.12649		12.2337
11.688				8.507						19.0181			5.451								6.39891	7.46532	7.27696	12.5205	11.8594		12.637
50.515				2.383						15.642			6.883								2.60032	1.99778	0.73467	29.6285	35.7123		10.0518
29.567				3.9						30.009			5.394								7.90951	1.73511	1.03501	7.66696	8.85595		1.921
13.329				4.555						5.38016			12.098								1.75691	10.8892	6.25773	9.07049	1.81855		20.4934
48.258				9.1						8.88538			22.498								16.6795	12.519	7.18174	13.7609	22.355		11.9368
26.69				7.767						30.6894			4.956								21.9916	5.28821	7.88372	3.5179	8.28789		3.58164
7.526				26.075						21.9396			7.088								14.6702	10.0049	1.13795	7.98829	7.98343		20.7572
4.866				22.968						23.7901			24.141								15.1066	12.2731	4.69077	18.5291	25.4683		15.8447
38.467				18.038						18.8999			3.9								9.71646	12.3952	0.707814	8.21149	10.1933		15.5702
36.014				2.6						6.23897			11.885								15.4961	12.6535	4.18506	19.8052	18.5359		12.1024
49.949				4.066						15.0839			21.534								8.47191	6.05364	2.85157	11.822	11.9272		12.5334
12.72				9.584						8.85118			16.886								4.47008	8.3679	0.803376	3.77348	10.2983		18.1423
35.775				8.868						4.5931			21.908								9.83475	9.03812	8.96763	8.24299	12.9471		16.0517
4.758				14.543						5.05218			8.574								6.00632	12.3128	20.6162	13.8554	6.4389		11.258
0				10.154						24.7133			24.785								3.96112	6.48718	2.82774	11.2777	22.9459		6.50337
41.379				7.77						33.3524			19.853								8.88533	6.45659	25.4747	11.8412	6.01982		11.7772
30.839				6.931						29.1845			17.549								6.9797	4.44017	8.19569	15.5243	3.94847		12.4131
33.251				16.115						13.5831			36.42								7.42724	11.5294	9.70832	8.23512	9.79331
6.24				7.444						7.68208			14.401								13.4306	6.98964	4.76463	9.56973	8.77963
				5.91						12.8529			24.766								6.6643	6.47889	11.9363	15.1337	1.11774
				13.083						25.0159			8.559								3.27846	8.77499	1.96441	2.74716	3.16415
				7.735						10.8038			25.341								4.9629	10.9964	12.9728	1.63719	16.9335
				17.938						16.3264			20.216								3.04307	6.43551	9.59927	5.6122	7.80509
				11.049						7.91624			14.687								11.3934	6.29474	1.66194	9.49409	12.0063
				8.692						13.7485			16.396								9.10632	7.60935	1.63861	1.47711	6.77249
				30.138						21.6819			20.442								5.52307	12.0975	13.1187	3.1825	7.10158
				6.025						6.39847			28.647								1.20169	6.61698	6.0936	12.7039	13.5168
				20.751						5.57301			16.065								6.48996	11.1104	9.48925	5.40449	9.99309
				5.33						5.83535			22.993								13.6179	6.63235	13.1964	11.3659	8.01782
				13.167						23.395			12.022								12.401	2.54052	20.3254	9.70143	27.5713
				16.455						15.911			7.613								7.19045	5.91799	1.73947	7.06544	1.23176
				8.132						28.0845			8.986								5.02493	5.48554	7.80945	5.97893	6.92105
				15.918						15.132			27.25								7.41789	8.66886	1.14843	12.5247	8.45044
				5.644						11.8553			7.166								2.01849	11.8052	1.39906	7.67329	3.85634
				6.812						5.54093			9.079								15.4075	1.94532	8.76717	4.83583	14.4502
				9.493						29.0471			6.42								17.074	6.60599	1.65335	6.30704	2.34089
				19.576						9.60656			29.331								11.3456	11.7695	8.21817	14.2593	15.1698
				11.532						9.91606			3.422								1.44773	10.4586	10.0616	12.9576	9.54777
				9.601						25.9911			20.496								2.62853	9.34355	10.8519	5.35525	8.13971
				12.377						4.50606			30.735								5.27912	3.96537	10.8502	5.35475	21.7112
				8.21						16.6604			10.366								6.52246	6.13428	9.91299	10.7614	5.78329
				8.374						16.426			5.779								2.68354	1.7567	13.1883	6.09842	13.9332
				7.273						24.12			21.091								5.95394	2.42612	5.34394	9.58925	11.6966
				20.467						10.8767			16.253								5.87081	6.84703	0.838652	12.8462	1.99959
				8.086						27.1237			14.25								7.33751	3.30232	0.640822	8.11788	7.65662
				7.619						22.7023			6.334								23.6451	5.63718	16.1821	7.74593	9.54495
				9.026						20.0488			7.691								3.89252	10.2464	5.77026	1.41333	8.58817
				8.848						13.8256			5.683								2.78562	9.92946	9.64701	12.819	14.912
				5.495						27.0425			5.821								25.5942	12.6128	12.6193	7.68217	1.35389
				7.568						30.6202			5.377								8.14982	13.9175	13.8903	11.976	1.17181
				6.599						14.1935			18.104								6.97952	14.0581	9.91453	1.6032	10.4567
				10.814						1.97042			6.354								15.9823	13.0645	5.57834	5.86776	8.60901
				7.302						26.2763			6.031								1.46312	14.1783	0.810877	6.91468	10.4252
				5.346						22.6939			15.49								8.156	10.7963	8.42468	11.5985	1.18121
				5.752						9.79704			21.283								25.0818	9.75719	4.92941	8.61163	10.0775
				5.268						19.5887			9.42								3.49197	5.18552	1.1516	8.00232	11.6141
				5.26						16.9028			13.883								5.82686	8.39539	10.2236	13.9989	20.605
				8.318						14.1817			22.105								6.40996	5.85966	1.55079	21.2309	12.5728
				6.276						14.0908			19.365								8.30833	13.9658	6.05665	3.56254	18.498
				8.356						21.7449			19.243								15.2905	4.89715	11.2952	1.40433	1.59355
				8.314						25.4035			21.162								5.62102	5.52858	6.30834	6.25378	12.1776
				6.303						14.2705			4.89								4.46262	2.08272	2.39972	10.025	6.08168
				17.54						15.6742			11.876								7.15087	7.19427	14.4452	23.0402	10.8809
				5.162						22.974			21.314								8.37622	5.31515	7.49321	10.9355	1.24576
				15.268						21.4223			9.043								21.2405	14.7687	11.8278	11.4904	2.41787
				6.584						13.5339			17.284								5.4406	6.0733	5.47552	3.02621	16.7058
				7.772						28.5746			24.349								4.74919	10.2789	10.6933	9.59654	8.17507
				11.423						24.5387			12.472								13.2281	5.53451	10.015	8.87423	1.57162
				14.3						3.88445			22.736								12.3438	11.8491	9.1663	1.42203	13.5547
				10.963						20.7491			12.663								12.0536	13.5123	8.3626	19.3324	22.5128
				5.324						21.487			14.543								12.7321	9.56219	8.15245	9.89057	17.1282
				5.938						6.1856			12.772								12.0857	3.16323	5.90647	10.4867	1.33338
				16.554						26.5301			13.093								4.64972	16.1894	7.37122	1.13125	14.1508
				6.496						29.6158			10.664								14.3467	14.0908	8.32762	14.6805	5.54518
				5.739						13.3662			24.359								7.78486	5.40588	2.96118	9.91471	1.13792
				6.176						13.867			10.647								7.02194	6.90747	5.10936	1.54487	1.43435
				9.603						16.9384			30.345								6.24102	7.45658	11.8482	13.5519	9.96702
				25.607						14.7647			6.993								8.35353	16.0934	20.6789	13.583	6.28244
				5.531						9.36326			4.638								8.34203	13.8359	8.13258	10.736	11.9187
				3.325						14.9052			30.292								3.2293	7.91695	1.13728	11.5525	1.028
				6.296						21.6034			5.166								4.26495	6.21125	0.745617	6.98934	7.36752
				7.281						5.58181			4.781								29.9035	1.93522	7.63858	18.3481	14.5618
				29.014						4.12045			6.112								5.38338	14.586	0.894992	1.51006	13.9861
				8.714						9.65094			7.721								18.6645	6.03235	3.08189	13.5915	11.6295
				5.197						27.7252			2.555								8.78902	10.1673	10.8113	8.65136	8.30863
				6.497						31.1177			9.336								5.27813	9.46256	7.60104	12.5424	2.58317
				6.358						21.5005			8.595								2.54558	15.6276	8.23047	5.96737	1.47895
				1.972						26.3859			14.134								6.19991	13.1223	5.89998	6.47398	21.9187
				5.612						20.6563			6.173								28.4043	12.9127	11.3479	11.7828	8.49668
				10.911						2.70335			12.333								5.07817	11.6449	11.9752	8.969	16.4059
				7.342						35.3974			25.388								2.91307	27.8668	7.93476	1.83584	8.86375
				7.476						18.9746			6.215								18.4654	11.1853	6.24319	7.82022	19.6629
				5.517						20.6117			4.594								23.2791	12.6463	9.79034	7.87521	8.98001
				21.916						20.3495			15.67								10.847	14.6025	9.1901	10.6814	12.3155
				5.29						8.64352			6.279								8.99508	17.1981	12.0156	1.82315	12.5263
				7.473						37.9417			9.132								4.62097	11.0517	9.36366	7.3941	6.60008
				8.018						35.3404			28.859								3.61379	23.6421	0.731527	1.38873	28.8381
				6.177						4.55191			24.684								13.2418	9.19676	12.6345	8.76593	11.7648
				15.67						10.7152			6.1								22.5574	7.97115	12.3897	18.0372	17.9058
				8.381						14.3178			28.257								7.12102	15.3106	13.4424	8.24646	1.33945
				19.89						19.2299			9.124								6.64808	14.2374	8.69993	1.92935	3.08931
				12.164						21.5731			19.083								5.75264	19.5423	1.11161	2.57047	19.93
				5.55						37.3569			19.4								12.0921	12.4971	5.41958	8.90467	12.4346
				13						21.4654			5.999								4.78242	0.689353	1.01706	6.27744	8.42129
				5.821						19.2775			30.383								15.4055	9.40252	0.750873	9.22909	2.64717
				14.982						23.5617			24.666								20.0136	14.928	7.39711	3.50841	4.76956
				5.879						26.3191			15.406								5.98723	14.3871	6.50297	5.12821	5.73598
				14.741						30.3555			7.83								5.80429	18.059	5.75242	5.96794	15.7867
				6.749						12.4993			24.608								17.1567	12.744	6.08209	8.19938	18.5325
				5.118						14.9968			6.277								14.6431	4.90045	10.9184	2.0254	23.8327
				9.832						14.8529			4.991								7.52052	2.51539	6.28495	16.9548	15.6177
				5.775						6.15602			6.466								16.9174	11.108	10.8081	1.62912	6.75731
				4.833						25.2492			23.243								10.4264	8.72182	0.718908	4.77053	15.1505
				10.183						26.8771			4.39								12.399	16.5708	2.07364	6.84278	17.4514
				6.955						37.3388			6.875								10.498	15.5287	3.13018	20.3441	19.8012
				15.34						34.7828			12.392								11.2009	12.3871	8.42487	6.09491	5.99763
				11.592						19.2075			4.718								5.43927	14.847	0.70728	12.5046	30.3316
				21.007						24.4436			16.986								5.00792	14.8812	0.823293	5.41605	21.6188
				14.888						16.3747			13.748								8.06651	8.32078	1.00761	12.859	16.7069
				4.513						19.7279			7.466								12.326	6.10471	6.71473	19.3787	13.1837
				9.586						16.4863			11.507								11.2842	10.1477	8.2649	6.92781	8.64236
				5.94						18.4362			15.462								24.2756	7.06326	8.73588	6.24627	12.1548
				5.805						35.4314			5.149								1.25505	8.93158	9.0244	9.39601	1.06078
				5.857						10.6799			20.654								17.4147	11.6338	4.97498	13.5405	7.29365
				18.954						17.6793			13.537								8.08951	17.9348	6.5483	8.59914	1.29468
				17.122						25.64			20.947								8.71831	12.3863	3.72427	5.38012	19.6802
				11.783						25.071			17.615								26.097	6.93686	5.49339	10.0008	26.7216
				16.941						25.5958			17.576								4.77373	8.39312	8.29076	5.37092	10.561
				13.294						24.1705			14.185								12.3608	17.5502	7.56168	6.71403	11.5459
				10.626						3.92267			32.635								5.51536	24.7158	5.75589	12.5189	17.0222
				0						3.34703			6.589								28.0082	11.8802	7.60349	6.86109	35.0109
				18.922						24.1847			26.278								7.89867	14.2777	14.3262	19.5047	19.5122
				33.977						26.0937			13.346								4.19001	14.2348	7.40353	6.04999	10.226
				18.932						7.5393			25.772								16.3031	7.37907	10.4863	8.59651	16.3351
				18.925						33.2277			17.475								6.3932	11.0195	8.10858	7.20592	13.4111
				11.464						37.3474			10.875								3.81999	13.7578	6.60975	8.05064	13.2418
				16.311						16.7119			20.941								6.3686	13.0673	15.0429	7.97562	13.6321
				15.423						2.4542			20.722								7.4215	16.2735	12.3967	2.49819	12.157
				6.022						34.0882			1.351								5.98908	6.17318	8.30845	13.484	16.9661
				22.998						3.98328			21.974								3.20585	20.3331	9.45301	12.8718	18.8035
				26.392						30.3693			11.038								22.0205	4.09537	1.62609	8.21094	25.1195
				4.541						7.08211			5.668								3.24401	7.37108	6.92811	21.1846	10.864
				16.026						22.1558			15.482								5.23993	15.5695	7.46334	6.78256	19.8953
				7.072						16.0296			14.227								6.0552	20.9649	5.33742	9.72565	18.2782
				7.986						20.5609			17.15								6.95596	21.8293	6.76559	9.60424	13.0219
				17.36						15.6945			28.332								1.72218	9.30173	5.02175	15.8366	16.7499
				11.728						6.0018			14.564								5.86672	21.1894	5.69967	3.36935	12.8735
				14.259						30.681			18.51								5.63644	12.1177	12.5508	8.23528	11.6294
				9.72						7.89791			20.611								7.34351	14.6566	3.12199	6.78998	9.98079
				11.223						3.85292			9.723								7.65969	17.701	10.6064	7.80844	28.1753
				17.566						25.0994			9.879								15.8897	6.69893	9.20418	6.51051	6.11729
				5.092						18.8266			7.093								13.1	13.8921	9.90171	6.02227	16.419
				11.056						1.90487			21.691								6.91938	10.3625	8.85951	14.1005	5.26968
				15.907						13.2528			13.132								6.57379	10.7798	5.97291	5.30997	26.5609
				6.472						17.4118			18.934								14.9587	4.5024	20.754	7.35511	23.6552
				27.113						20.2129			27.1								5.6884	12.1889	7.05092	3.18441	14.7479
				11.213						22.9305			13.521								1.69385	5.19284	6.21043	6.53472	9.32438
				10.654						11.9155			15.633								6.2347	11.2184	7.23456	6.37255	2.61764
				6.483						4.99179			18.406								11.9991	19.5151	9.92773	5.62286	28.4195
				16.409						7.05674			16.656								10.8114	16.9341	10.8658	15.389	20.2466
				5.692						17.1126			15.78								11.0347	10.8762	12.4363	10.0657	21.7604
				3.4						23.2226			14.384								8.88666	19.0526	3.87338	11.1172	22.2034
				23.32						11.3869			14.783								4.82671	22.9929	9.60657	5.06088	8.93515
				5.712						30.1143			27.102								8.1834	6.34242	3.5113	7.02975	1.31265
				9.238						18.947			19.769								17.9083	13.3569	8.08732	14.4446	10.5943
				6.895						9.23955			16.432								7.03926	10.6535	8.28997	5.14809	33.766
				11.893						18.0255			16.778								2.18771	18.1847	0.887662	23.9727	28.5211
				7.335						28.3009			22.23								4.38875	9.24226	8.5494	10.5436	14.285
				6.862						10.9912			21.274								7.55689	11.4132	8.7457	22.4334	10.904
				13.325						28.4196			16.651								9.9258	20.5017	6.96533	7.37067	3.97476
				8.116						10.2385			9.343								3.83168	14.8955	6.34399	33.6869	15.4469
				5.338						23.187			19.538								7.70096	17.8488	9.25387	10.3103	32.033
				6.553						20.9807			20.02								6.11626	5.14658	9.17034	11.9944	12.0875
				14.48						13.1007			12.09								6.58792	2.19934	5.40216	14.9703	7.83328
				15.214						17.7594			8.708								13.7114	5.9778	11.6726	14.502	12.7939
				16.142						32.2314			12.63								4.52472	20.5976	1.81923	35.5382	16.2499
				14.645						25.5054			31.483								6.60811	2.77394	8.41131	9.84977	34.294
				5.526						26.6944			31.472								18.13	13.0912	9.86515	10.601	9.55827
				6.343						6.83222			26.632								9.9	3.87846	11.8014	16.8274	13.5782
				9.257						17.3422			26.006								12.2002	13.1805	4.39089	8.4181	16.9692
				14.043						24.7479			17.107								2.75515	12.37	8.57993	7.67599	15.8422
				6.081						20.2144			17.345								2.25378	18.1332	7.60855	4.19573	17.572
				25.847						38.0429			22.967								1.95126	5.16737	13.175	17.5698	34.0223
				22.236						19.6618			9.655								13.6912	16.1713	8.5714	5.05179	30.7847
				10.073						13.1944			13.085								9.66282	8.21544	8.73274	9.65106	4.53493
				6.39						34.4432			17.76								4.33036	21.7957	1.56815	13.9514	11.293
				7.004						24.5552			3.9								11.1598	8.1025	8.9161	7.55784	15.5567
				5.36						37.0395			16.29								8.6854	21.5255	10.0589	3.22255	20.2594
				14.818						18.4891			10.958								11.6839	22.9086	11.2993	14.9178	11.138
				7.828						7.17145			6.802								7.87245	15.1369	6.64487	11.9109	15.2556
				6.014						37.4275			15.836								2.18082	12.6713	9.04537	8.05013	24.647
				29.5						8.28248			27.878								7.64862	18.6	6.01458	21.167	18.9605
				5.413						5.12696			23.312								3.73266	4.56774	9.17514	11.1365	11.7761
				23.234						5.79748			20.199								7.14508	0.786613	9.87158	1.54666	25.8982
				13.617						15.4108			15.895								10.4151	5.08815	0.831249	8.92923	8.42358
				3.64						23.8757			19.605								13.6931	7.87851	4.00165	11.1448	17.1896
				9.781						26.5353			24.927								5.84853	21.63	9.42594	15.3887	15.0132
				18.245						22.4143			22.831								5.7118	8.94288	13.7597	9.15674	23.6255
				14.627						18.6274			20.696								7.07173	5.8857	12.9114	8.49169	8.93307
				3.747						16.8896			16.814								6.13773	4.77575	6.14623	4.78722	7.63419
				5.521						19.2606			6.877								9.10437	6.16329	6.44383	8.21386	21.3586
				5.138						24.4655			9.066								4.47382	5.08448	5.42525	10.5319	13.0281
				23.629						31.2091			16.911								5.06327	4.42547	4.54211	8.89685	13.9569
				6.512						17.8711			22.39								4.86485	4.83986	4.5773	12.4715	8.95121
				24.623						21.781			18.104								8.6494	17.6663	8.88171	8.34206	19.7898
				6.787						7.06055			5.908								1.29303	5.05101	4.49821	6.03207	15.6857
				5.648						20.3113			29.363								8.21061	14.5502	12.9509	16.5267	19.1159
				8.767						9.12857			23.721								3.71154	6.69745	11.154	20.7937	19.9356
				8.364						33.4353			29.861								4.29832	18.6627	7.83859	15.6471	6.72295
				12.566						31.959			23.843								3.06561	5.2649	0.755416	12.1945	19.6177
				11.778						7.44262			18.808								7.52751	10.5367	0.860018	10.1442	15.926
				30.826						15.8446			20.841								6.20173	5.87595	4.91253	2.54694	10.2094
				9.895						23.605			27.633								15.6741	4.82309	9.40535	11.0237	12.4996
				1.314						30.5851			22.146								5.85504	4.51888	2.17103	7.82241	21.0395
				8.045						24.7518			9.303								6.26698	7.55971	7.30353	13.8825	12.7563
				9.432						3.55386			4.796								8.23451	7.72299	0.848157	2.92279	12.6729
				5.186						5.2516			8.553								4.59672	6.97053	10.4904	18.0326	7.6686
				11.773						33.1528			27.328								19.4079	14.4179	0.910851	15.3462	10.5224
				20.25						18.8049			11.951								6.75207	5.03481	0.692248	8.30828	15.6794
				22.909						35.1775			4.875								17.6845	6.47649	5.48148	1.53665	12.9355
				14.332						2.67154			5.879								3.24618	6.11836	4.91982	10.9931	7.59012
				8.544						23.8591			4.18								4.33754	1.75389	9.26763	2.5307	8.39683
				12.245						28.7873			4.946								16.8054	4.93345	6.85617	14.5902	28.1869
				6.534						16.1607			6.402								6.10644	4.24755	9.99132	11.0797	17.7996
				19.422						14.7835			16.65								10.8441	8.94395	8.02159	11.1903	20.0602
				28.766						15.2267			3.955								16.7661	7.78032	32.5598	11.4403	12.8792
				6.776						24.0625			4.727								20.5544	5.21267	8.16195	8.29516	25.2104
				22.21						3.07328			4.904								4.63015	0.910642	30.8376	8.45306	14.7356
				20.772						23.9402			21.545								5.14861	1.38294	12.7093	7.32307	22.2216
				26.571						30.9741			7.862								7.94812	6.95611	10.1052	9.49786	27.9467
				13.251						13.4302			19.659								14.2971	5.11344	8.98068	30.3363	16.1504
				21.936						5.03831			1.345								3.76243	5.76194	14.742	12.045	12.563
				13.672						7.32437			10.072								6.84445	11.0525	12.3307	7.07796	8.49295
				2.6						22.3537			15.579								5.69112	14.731	8.4548	11.7107	25.5102
				18.49						23.6137			18.284								7.3447	6.49573	6.42908	10.3977	16.4422
				18.425						11.4247			8.573								5.46329	15.0887	9.67178	9.19754	11.6135
				22.591						15.3216			13.986								12.3922	0.905564	0.806338	13.6693	4.17288
				5.635						17.0317			4.935								6.57948	7.72613	20.657	2.24943	13.8721
				14.089						15.8631			1.428								7.73503	13.8338	8.645	15.9755	5.86366
				12.337						12.653			18.787								4.64408	0.973268	11.9634	10.5332	19.774
				8.193						19.2416			5.174								28.0072	5.61805	14.3588	2.13178	20.6959
				9.699						14.8527			2.834								11.2696	3.38821	6.47141	9.92826	5.09171
				25.118						8.68355			14.93								9.42182	4.79205	12.4699	13.4899	9.74926
				21.317						26.4455			4.758								1.90741	6.27183	15.6595	14.254	32.8257
				0.65						25.4541			9.188								8.66331	14.1122	18.6443	11.254	20.4261
				19.132						23.8109			9.979								2.45291	14.5851	7.87447	15.2799	9.44441
				7.8						7.19396			6.116								3.94243	3.85631	19.0836	17.3046	13.9897
				17.668						28.1731			5.266								25.3644	10.959	6.94576	10.4679	25.0838
				30.729						15.172			4.702								8.33248	1.11901	10.1177	12.9693	8.43094
				11.053						11.3939			26.358								10.4936	3.62357	13.0654	9.03559	19.74
				5.405						39.0887			3.384								5.34139	13.5419	10.1917	17.2114	8.0025
				17.563						3.79997			5.647								7.08991	10.3245	7.12941	9.44576	11.9168
				12.799						1.24213			13.175								6.15457	6.18705	7.91322	27.3788	9.35282
				10.671						27.126			19.1								11.3574	5.45735	6.15475	8.49611	11.1432
				5.444						32.3896			1.849								5.57438	6.64873	12.7763	11.2266	7.41412
				14.258						6.81412			5.42								14.1481	6.1037	4.02508	11.5096	40.0756
				7.072						17.7463			7.077								7.46302	11.1829	4.50734	10.9095	13.7132
				29.792						14.6672			5.858								12.62	1.4369	17.0417	6.71224	9.79289
				5.89						26.6166			5.717								3.15965	4.60034	13.9052	8.73292	6.11602
[truncated: 3,501 more rows]

## Sheet: Figure 2
Figure 2a					Figure 2b							Figure 2c					Figure 2d							Figure 2f					Figure 2g					Figure 2h					Figure 2I
Wnk1 -/+ unstimulated	Wnk1 -/+ CCL21	Wnk1 -/- unstimulated	Wnk1 -/- CCL21		Vehicle unstimulated	Vehicle CCL21	0.2 µM WNKi unstimulated	0.2 µM WNKi CCL21	5 µM WNKi unstimulated	5 µM WNKi CCL21		Oxsr1+/+/Stk39+/+ unstimulated	Oxsr1-/-/Stk39T243A/T234A CCL21	Oxsr1-/-/Stk39T243A/T234A unstimulated	Oxsr1+/+/Stk39+/+ CCL21		Vehicle unstimulated	Vehicle CCL21	SLC12A2i unstimulated	SLC12A2i CCL21	AQP3i unstimulated	AQP3i CCL21		Vehicle unstimulated	Vehicle CCL21	WNKi unstimulated	WNKi (0.2 µM) CCL21		Vehicle unstimulated	Vehicle CCL21	Wnki unstimualted	Wnki CCL21			Expression (TPM)				AQP3i (vehicle only)	AQP3i (10 µM)	AQP4i (vehicle only)	AQP4i (0.25 µM)
0.972508	1.0713	0.872538	0.876073		0.996438	1.1122	0.879786	0.919858	0.802315	0.812021		1.00422	0.940135	0.927487	1.10371		1.03255	1.03422	0.975793	1.00918	1.0217	0.960768		245.353	247.22	242.266	183.46		0.820034	2.66131	0.183701	0.539065		Aqp1	0.17	0.07	0.07		22.147	16.775	18.2481	0.771596
1.02236	1.10665	0.840816	0.863837		1.00356	1.13713	0.897596	0.976848	0.816563	0.797418		0.975548	0.88027	0.885329	1.08685		0.990818	1.04925	1	1	1.00167	0.960768		208.682	305.113	190.785	209.539		1.53931	2.32168	0.320562	0.811566		Aqp2	0	0	0		25.9415	0.594682	24.5702	24.9803
1.00514	1.05227	0.874713	0.895921		1.01658	1.02792	0.895288	0.922339	0.794154	0.78281		1.02024	0.89882	0.931703	1.01518		0.976628	1.03673	0.980801	0.961603	1.0025	0.979967		259.36	226.949	199.56	206.415		0.920373	0.549778	0.340449	1.95376		Aqp3	8.98	8.06	7.46		26.6518	15.9298	27.3364	15.7478
1.00181	1.09584	0.875226	0.902351		0.983421	1.1178	0.905759	0.883072	0.784031	0.795986		1.04597	0.911535	0.908066	1.09454		0.972812	1.04163	0.980459	0.980459	1.00085	0.958369		215.467	268.879	174.94	197.822		0.737359	0.980026	0.791519	0.806464		Aqp4	0	0	0		30.0658	14.6942	21.9179	26.9698
0.998192	1.066	0.890597	0.848101		1.0027	1.10801	0.858236	0.862736	0.80423	0.775878		0.954033	0.918474	0.888985	1.08066		0.991504	1.03398	1.0051	1.01444	0.976211	1.02804		237.173	261.476	166.046	175.748		1.38359	2.57749	0.807659	0.716425		Aqp5	0	0	0		29.4427	22.8648	27.7242	27.1205
0.999566	1.04555	0.891106	0.828547		0.984698	1.11071	0.8991	0.876328	0.79937	0.794239		0.987692	0.884476	0.89035	1.08587		1.03568	1.04843	0.998301	1.02889	0.971113	1.01444		259.321	258.151	198.031	214.372		0.599337	1.77239	1.00503	1.4352		Aqp6	0	0	0		21.8236	17.3525	22.2995	20.3826
1.00043	1.01866	0.902386	0.848937		1.0153	1.11701	0.863096	0.910891	0.805491	0.816562		0.985175	0.902098	0.914685	1.06154		1.03787	1.03288	1.00375	0.996255	1.01373	1.01373		279.041	272.417	182.903	182.999		1.3774	5.3252	0.5535	0.4146		Aqp7	0	0	0		6.60895	20.6293	14.7911	14.6248
0.995814	1.09363				0.9973	1.11791	0.942394	0.906391	0.789469	0.806211		1.02713	0.877762	0.921399	1.07832		0.958801	0.993758	0.919684	1.04536	1.0154	1.01789		323.98	292.427	203.263	206.706		0.564	2.431	1.4145	0.9312		Aqp8	0	0	0		0.749784	22.1093	20.0868	24.4646
1.00463	1.06631																1.01373	1.06533	1.00375	1.08281	1.01373	1.02455		288.796	299.009	234.126	212.656		0.8278	1.1881	0.5112	0.6861		Aqp9	4.3	3.2	3.69		20.3052	6.07544	16.3521	16.5565
0.991408	1.0575																0.989596	1.05285	0.992926	0.986267	1.00624	1.01373		266.75	260.047	197.466	204.376		0.6584	2.2815	0.7328	1.5006		Aqp11	2.46	1.15	1.58		16.7394	6.63024	24.1297	25.9041
1.00815	1.12271																							261.878	263.846	207.769	196.748		1.8307	2.7213	1.3337	0.7213		Aqp12	0	0.03	0		0.819541	6.38849	22.2744	33.1962
																								266.452	259.632	204.476	184.67												13.7281	7.76436	22.944	31.8627
																								282.053	289.125	192.011	213.707												27.258	1.1084	19.3981	28.7618
																								306.328	296.954	162.048	247.983												15.3954	13.119	34.3896	6.02759
																								296.604	238.476	214.83	208.236												28.727	0.570317	16.9784	28.2597
																								334.315	261.336	179.729	199.193												21.7986	4.42186	0.68295	17.1969
																								305.989	312.298	185.196	198.336												31.105	6.79656	0.204885	16.3021
																								270.95	313.327	201.914	190.171												17.9888	22.0261	32.4597	33.1265
																								219.987	313.327	229.904	250.859												17.5826	8.93848	17.941	14.6551
																								326.666	275.836	200.109	211.373												11.7424	21.9376	27.7107	4.86285
																								272.319	300.533	231.964	221.074												17.6208	0.478065	17.9218	12.8789
																								262.647	317.084	191.51	220.429												10.1466	0.602571	14.0507	15.6199
																								259.64	302.234	226.611	257.253												27.7571	7.53565	30.7706	33.261
																								297.672	233.678	215.438	253.133												13.5093	11.2739	22.4503	18.0842
																								301.617	245.938	244.998	179.864												10.8188	5.84241	17.7489	32.1828
																								225.59	280.897	206.713	199.719												15.9025	18.0731	16.0758	28.8371
																								285.571	285.946	243.953	242.317												30.9589	0.564696	20.6749	13.5285
																								232.203	255.081	215.487	204.364												28.7571	28.5639	35.7894	29.0719
																								224.65	265.825	256.043	207.755												17.8571	0.603094	25.3552	23.3716
																								283.152	338.095	213.866	191.511												32.4398	7.89236	18.2885	16.0331
																								215.337	359.863	165.363	219.166												8.53501	21.6279	27.9988	12.4647
																								208.386	276.397	196.018	220.022												17.7855	22.7059	7.90612	2.17274
																								255.936	274.103	185.102	211.158												15.3315	9.87539	27.132	13.2664
																								235.591	233.307	203.762	215.689												12.8435	8.43437	2.68944	13.566
																								316.442	294.083	202.643	247.977												12.4142	20.5798	27.8144	33.2038
																								231.006	259.338	200.477	210.642												3.99083	14.3099	30.9317	10.3879
																								189.13	332.719	179.273	228.573												12.0086	8.56332	27.3651	28.0524
																								296.082	297.758	232.451	212.113												16.7565	10.0713	25.4048	23.2204
																								256.635	279.797	187.361	217.792												9.48073	15.081	41.104	17.307
																								260.524	324.286	231.546	209.953												28.7128	0.59664	26.2861	30.2357
																								201.393	251.373	223.308	256.205												19.7022	20.12	24.9588	0.89315
																								308.525	244.865	220.955	227.018												13.5154	13.8953	21.4291	12.4318
																								248.335	322.958		185.559												14.6688	16.2305	5.02822	25.1096
																								207.885	261.318		228.903												29.3951	7.7049	27.4254	13.1644
																								204.511	326.42		254.655												0.775952	25.787	32.1278	11.5168
																								261.5	272.323		190.116												20.2949	4.20662	24.3991	18.6467
																								291.675	297.818		192.924												26.7401	18.8109	20.2244	9.54207
																								277.683	249.285		233.619												0.793233	0.068295	10.8484	19.0112
																								240.339	235.985		233.037												0.776173	22.7819	15.6562	14.0408
																								208.28	290.108		180.863												9.45171	18.6915	2.76491	15.4521
																								233.512	332.841		306.247												24.0018	14.8043	24.0477	9.69516
																								137.632	262.478		251.921												0.775833	17.278	15.843	10.4671
																								222.717	395.911														0.788829	7.73387	15.8938	16.6773
																								214.243	363.663														21.3586	13.5853	1.16081	24.2443
																								228.062	297.064														20.591	14.5486	16.554	6.22457
																								219.541	329.088														0.761235	15.8154	30.1466	16.1037
																								230.745	294.294														0.771617	0.661031	13.729	17.5978
																								240.072	335.038														0.922771	0.641614	16.8547	33.9596
																								270.315	287.156														25.8086	23.9909	8.99718	0.757293
																								249.822	252.127														0.792981	8.54702	1.21087	0.637814
																								210.169	226.167														0.931621	12.8472	28.8699	32.1238
																								209.996	321.115														22.5385	9.44407	2.09468	9.57903
																								179.476	290.76														17.6143	11.745	22.0045	12.6574
																								230.292	322.416														24.8078	28.2828	23.203	8.38893
																								209.957	299.663														33.2965	30.6416	1.12366	21.1935
																								186.865	293.163														22.7162	24.9509	29.1747	28.6362
																								299.058	310.488														10.368	0.990158	1.19937	24.3167
																								242.431	306.247														32.3587	3.81698	1.1833	31.5126
																								225.076	251.921														29.0098	23.2962	21.5348	26.112
																								259.911															32.6116	0.97951	21.0562	19.8282
																								278.249															14.2608	15.0075	10.5753	23.6366
																																							21.4761	31.1706	1.38181	28.0372
																																							27.1198	26.0659	12.6624	25.0613
																																							32.747	15.6171	14.9136	25.0048
																																							12.9137	11.472	13.8823	27.7362
																																							10.6889	9.59768	1.1848	27.2617
																																							26.6618	6.09911	1.19485	30.3661
																																							6.53855	18.4949	5.9687	0.750678
																																							8.29535	10.0075	13.9218	29.8594
																																							8.40469	3.11037	31.5396	19.0563
																																							19.7932	25.471	21.6159	30.743
																																							7.30457	10.6046	1.1905	32.6481
																																							26.0787	15.2065	1.19981	13.6136
																																							5.35724	29.8272	27.9691	25.2941
																																							2.17233	13.5162	28.8976	25.5458
																																							15.5218	12.9482	1.18406	35.8763
																																							10.5779	18.2157	27.909	25.8782
																																							12.3013	3.94092	10.619	18.5596
																																							12.8659	4.37544	1.19834	16.6136
																																							10.0861	21.5282	28.3597	29.6005
																																							13.8542	28.8074	21.5155	35.0796
																																							17.1179	14.6405	15.3781	27.5916
																																							19.4868	12.2981	8.17445	31.0835
																																							19.9158	17.2618	11.5904	30.17
																																							25.7589	1.04664	30.2259	23.1317
																																							11.1546	26.5465	1.17433	17.9862
																																							13.8192	16.3995	36.8972	34.6672
																																							15.0813	6.73428	6.92911	30.4424
																																							0.565174	27.3313	1.21738	33.9724
																																							13.4812	31.6018	25.2664	29.1287
																																							4.09657	15.3056	20.1317	19.9959
																																							4.49435	21.886	16.2896	17.1192
																																							16.2574	25.2148	34.3428	34.9833
																																							11.5699	14.9674	12.1097	31.0512
																																							6.04398	14.0168	16.1578	29.5531
																																							16.1714	14.1112	17.4653	25.0455
																																							5.30013	8.84696	29.2025	39.7329
																																							2.60988	17.4816	25.3287	23.3675
																																							15.8322	23.5239	14.7899	27.1283
																																							21.5387	14.5693	6.21428	24.6348
																																							5.59261	16.0334	17.147	23.9071
																																							31.7696	20.4407	22.8314	10.4526
																																							7.41578	17.1439	37.1644	0.707465
																																							25.2029	11.2963	31.1888	0.696056
																																							18.3437	11.3923	22.6994	22.3423
																																							12.131	10.9391	24.0219	23.7302
																																							35.9238	23.5666	20.9328	27.673
																																							13.7064	16.8916	16.0095	20.6863
																																							13.6446	20.8996	3.58549	28.3844
																																							28.0291	13.5101	15.0404	31.187
																																							28.5684	12.6697	17.4838	20.5889
																																							25.1415	16.3334	21.6307	26.8856
																																							14.1536	16.7127	14.6161	34.7918
																																							9.11696	26.8691	1.03976	16.4203
																																							14.0901	19.3424	34.9438	29.0684
																																							9.67076	19.5271	33.7349	23.1293
																																							11.707	28.3516	23.6965	34.4128
																																							13.2192	16.9089	19.5593	0.807978
																																							0	1.05807	14.566	16.0391
																																							30.4597	0.478065	18.7592	30.7649
																																							21.8307	12.7618	8.63286	13.8447
																																							17.2097	16.4835	22.903	0.739806
																																							16.0824	20.9729	25.1215	22.5777
																																							8.15454	6.35258	31.549	21.1362
																																							21.3037	18.231	1.05696	0.714257
																																							20.6481	7.2305	29.4301	31.1741
																																							14.7474	5.11693	15.9347	24.1108
																																							4.39845	27.685	4.80961	1.34834
																																							23.6224	21.9113	17.069	30.9418
																																							10.3608	14.2505	27.1414	8.71381
																																							0.63649	26.9984	21.9005	25.2143
																																							23.7972	19.4412	24.8314	8.76022
																																							26.6018	21.627	14.674	16.738
																																							5.67415	13.8047	15.8617	12.5422
																																							17.0002	16.387	1.10974	29.6945
																																							3.28523	0.784214	1.03432	0.720214
																																							17.3977	23.3201	1.48814	32.3109
																																							8.59319	23.7977	16.1547	29.7699
																																							0.643621	21.3705	25.2806	22.1276
																																							23.688	16.4049	10.7279	46.3503
																																							22.9552	27.6769	21.3454	24.6427
																																							5.98514	0.204885	33.441	1.36413
																																							25.9538	12.5803	24.9487	20.6174
																																							9.89339	25.5912	15.363	0.689375
																																							24.0437	11.5563	26.8581	29.2993
																																							4.40156	14.9565	32.823	23.8482
																																							32.7525	6.4799	1.61026	0.795305
																																							4.45295	9.80248	7.3333	26.547
																																							23.4729	19.2989	16.3328	25.3215
																																							5.71187	27.451	22.1695	23.7471
																																							0.637006	12.2546	23.3005	0.722543
																																							13.3549	28.1662	19.1918	29.2213
																																							15.264	1.2996	25.0593	0.731544
																																							21.301	1.11388	12.0843	0.760539
																																							24.2315	30.2456	24.0693	21.5231
																																							29.6676	9.80069	28.0476	31.5661
																																							20.4706	4.1441	32.2951	0.731012
																																							36.0456	0.78762	19.0395	22.5862
																																							35.5203	26.327	7.05832	28.2183
																																							0.642159	4.98254	27.9777	0.730622
																																							0.637893	20.3427	20.8734	0.742129
																																							12.5367	18.0314	16.1572	27.2644
																																							23.667	27.8095	23.551	23.2193
																																							0.906188	17.4222	0.27318	0.703828
																																							22.5903	13.9869	16.8682	0.694844
																																							28.6701	24.1029	26.2876	22.6984
																																							20.7709	11.1444	25.0118	0.750063
																																							0.552522	35.8055	19.3153	1.00554
																																							13.9452	0.790663	18.7798	1.14377
																																							8.30844	13.363	18.7608	0.728351
																																							30.7003	17.0416	28.6035	0.679105
																																							18.1073	25.5313	17.4041	25.8778
																																							24.1797	1.51693	25.5164	17.6405
																																							28.082	0.819541	22.9579	0.756725
																																							1.6217	15.6628	10.1399	25.1578
																																							19.0934	0.742082	21.4704	25.0195
																																							17.2071	2.93136	9.24204	0.744762
																																							30.4875	10.8757	13.0967	0.733814
																																							24.1224	7.60141	24.2875	15.5231
																																							20.9878	19.5134	22.6607	0.946342
																																							6.29855	6.00862	36.369	0.695761
																																							31.6973	13.5861	34.9175	0.924476
																																							17.8887	11.3052	11.1266	0.730986
																																							15.3685	21.6994	30.5034	29.2099
																																							21.4553	10.8962	20.0164	9.71461
																																							18.9847	12.5456	21.3598	0.707442
																																							11.8045	17.7656	29.0769	25.2635
																																							13.1956	16.6223	3.62464	21.9567
																																							22.7714	6.48658	21.0746	0.692056
																																							24.047	5.58243	24.7711	32.7025
																																							11.3633	10.3775	26.6716	13.9991
																																							2.65689	0.614655	26.7418	0.792009
																																							1.63421	14.6338	34.818	9.63745
																																							23.532	15.5062	18.0118	0.54636
																																							29.5263	0.754663	29.2773	28.0914
																																							31.3638	16.4155	26.5544	24.3277
																																							24.4655	22.469	21.2247	0.72918
																																							8.41491	7.58374	29.2216	23.8967
																																							10.2608	3.80894	30.6392	2.17714
																																							13.4438	32.6948	16.2422	26.8081
																																							18.4992	32.9273	29.4702	23.9948
																																							1.65931	30.8457	29.5985	28.0334
																																							20.3523	12.6595	11.2745	27.5817
																																							26.4085	37.4313	14.1174	29.4605
																																							15.7535	24.2816	19.156	0.702521
																																							1.62099	0	25.0898	29.0459
																																							19.2237	10.457	0.204885	24.0788
																																							16.3332	7.32853	28.4214	0.235928
																																							25.3979	33.0532	31.3897	0.697833
																																							1.60871	20.6115	36.7758	13.9218
																																							25.9587	31.7483	23.2152	23.9085
																																							1.64498	20.6477	29.1375	32.3126
																																							17.4902	21.2466	22.6275	17.9325
																																							21.7297	1.09272	20.0759	24.7208
																																							21.3308	18.1922	28.3495	3.38582
																																							23.3683	8.53168	31.1314	21.7811
																																							22.2943	22.071	15.0963	6.9459
																																							24.1786	17.5405	19.8735	31.1451
																																							18.6682	0.892994	26.5653	28.6672
																																							24.2369	17.5939	22.7759	31.0071
																																							21.0077	4.19225	23.9566	23.7675
																																							20.2278	10.0495	1.07137	30.609
																																							1.09272	9.77955	10.8862	0.748825
																																							0.792981	1.97543	30.1075	0.830273
																																							15.1094	25.9173	16.6822	0.748851
																																							27.9379	8.48624	17.6644	20.1266
																																							30.2515	0.866786	35.6992	0.722431
																																							9.32335	15.6826	31.6318	27.1179
																																							29.2064	2.51484	29.2916	26.2825
																																							22.2663	11.8728	13.923	35.3868
																																							7.66799	8.78807	23.5862	31.1237
																																							1.7144	5.50091	34.2602	23.616
																																							13.4154	2.50176	38.534	32.0296
																																							23.4765	5.09126	30.2052	37.1058
																																							25.3253	21.0831	1.95866	17.4442
																																							4.91349	19.2065	23.6946	0.765237
																																							1.29761	18.7229	19.6598	26.4948
																																							24.8908	0.874003	7.30523	0.741076
																																							11.0099	17.5919	6.05577	31.5578
																																							26.429	0.889856	8.54252	10.3829
																																							14.3498	26.6538	10.7934	24.5143
																																							18.5053	15.3653	20.0133	23.2833
																																							27.7819	4.2252	0.679797	0.736803
																																							21.1856	2.57894	3.36595	20.5533
																																							22.1702	7.32678	24.7147	21.5704
																																							17.047	15.7511	28.2819	0.726997
																																							33.8193	4.77976	0.694575	20.6734
																																							25.17	0.88319	15.0212	36.2112
																																							11.8627	3.18968	22.353	14.666
																																							28.0602	2.68965	18.3441	31.3058
																																							1.66647	6.95775	0.679745	0.741691
																																							27.2274	0.927141	32.5328	29.4029
																																							21.8883	0.895573	27.0828	32.1141
																																							19.2223	5.03853	39.6694	19.2049
																																							21.1446	6.32815	18.9031	26.1981
																																							5.87782	1.31418	12.9155	0.753917
																																							24.564	0.90898	4.76589	31.5441
																																							15.4035	8.65534	27.4186	0.785652
																																							21.8321	0.92173	9.28718	0.751584
																																							35.8667	0.9259	34.742	1.60806
																																							25.4982	16.6434	8.99709	0.741743
																																							1.67502	27.8299	1.93845	0.746666
																																							21.672	4.2286	32.8144	0.75011
																																							14.1832	2.75947	24.0679	27.3028
																																							25.2315	18.3143	16.6036	0.72592
																																							19.154	0.901451	20.0237	31.8783
																																							35.9341	0.86076	27.7709	23.8097
																																							30.6871	0.896518	28.5687	2.17154
																																							22.8531	0.869517	25.4705	33.8395
																																							27.3782	0.875132	18.6007	10.7109
																																							17.0854	9.26455	30.4561	18.3593
																																							32.5412	0.907485	19.553	0.720856
																																							22.9571	2.79094	3.08381	0.681695
																																							35.6453	0.971941	4.17392	0.744061
																																							12.3498	10.0857	27.1858	36.8371
																																							6.2746	3.59471	15.4721	16.7539
																																							23.4543	20.3542	26.7764	0.77963
																																							1.65325	14.2043	30.2492	35.7847
																																							30.2676	18.8545	16.1644	32.302
																																							20.9872	0.54636	22.9064	0.724454
																																							25.0792	22.2301	13.8956	0.54636
																																							1.68915	9.8927	28.8918	0.715009
																																							11.2853	5.0408	0.709439	1.01026
																																							30.2901	6.12636	29.0924	0.751757
																																							31.6864	14.9921	16.741	15.2081
																																							16.402	4.48785	13.5926	25.6083
																																							19.676	9.09935	30.3245	30.8239
																																							23.4906	3.55687	28.7243	0.722993
																																							19.6599	0.832374	27.8914	24.1966
																																							37.9515	27.2719	34.9824	0.726189
																																							15.5222	21.6621	23.9648	26.9855
																																							22.8601	5.92346	3.48572	0.752714
																																							26.824	19.4145	20.8606	0.720268
																																							18.0844	0.942247	25.7199	0.749491
																																							1.70467	1.07	0.695993	0.772623
																																							22.1366	8.30638	31.8841	34.9633
																																							27.336	9.63197	23.0305	29.7398
																																							27.9782	14.5639	25.0942	26.5437
																																							27.3503	2.88726	22.4643	0.749909
																																							12.1571	6.06895	25.4946	19.6964
																																							6.33595	25.3235	28.6083	0.75681
																																							0.956131	20.0572	1.23755	0.780483
																																							4.5496	21.6704	5.8254	28.4984
																																							0.821817	32.2062	11.1647	24.3345
																																							30.5431	0.863734	14.107	17.3741
																																							10.4081	28.3747	18.5457	0.755525
																																							22.9852	2.08667	14.6571	0.688927
																																							12.6834	1.19183	25.5333	0.730094
																																							17.9301	7.14083	31.4403	17.2126
																																							28.6176	4.09462	31.6504	27.6023
																																							22.1937	21.5606	31.5366	25.5465
																																							23.3101	21.5416	17.9554	0.742542
																																							33.3522	3.63258	26.9214	0.72707
																																							26.0927	0.86966	28.629	6.48071
																																							16.9942	29.7607	23.7779	0.748752
																																							37.265	15.3231	23.9693	24.9403
																																							1.59287	18.2482	27.3897	25.2381
																																							28.872	3.05796	32.4573	22.6086
																																							26.3674	0.867534	33.1881	0.741459
																																							32.932	9.91395	30.1477	0.738166
																																							11.5853	20.7568	4.80212	0.742047
																																							22.2841	14.3872	17.5153	1.66024
																																							2.05725	0.849358	4.8839	0.745879
																																							2.03451	10.4142	16.7064	0.764849
																																							23.486	11.7378	22.5641	0.754894
																																							32.7796	3.37326	24.7001	0.734463
																																							16.8335	25.7869	27.8588	0.759141
																																							21.4832	0.849594	24.1101	20.4711
																																							1.97706	13.3777	21.721	39.2787
																																							21.2265	0.66524	12.6886	34.273
																																							13.9327	0.696521	28.719	30.0314
																																							2.51872	0.716478	17.8933	27.5731
																																							17.4808	0.686088	23.4476	36.1837
																																							26.2506	0.704515	16.8968	42.6285
																																							21.4932	0.70414	2.32264	23.6276
																																							25.1728	0.68995	18.1956	18.0738
																																							13.9743	0.688418	22.9458	18.3705
																																							2.01232	0.689026	4.27837	16.3598
																																							19.2884	1.71275	26.0121	20.1565
																																							23.5239	0.699532	26.0407	1.32883
																																							17.767	22.7916	6.09292	30.7979
																																							20.317	20.7166	29.9734	1.51555
																																							16.6317	0.700267	17.4609	1.28268
																																							16.1117	0.873858	19.0873	14.6936
																																							24.6126	0.908324	25.4317	16.323
																																							2.02403	0.681961	26.446	1.28589
																																							21.3415	17.7259	20.675	30.4933
																																							21.039	0.697523	32.9289	36.3869
																																							21.4	0.697784	24.3822	12.3489
																																							2.01148	0.701437	17.6098	17.0659
																																							2.0562	0.748777	25.466	1.29199
																																							2.01821	0.696092	19.162	20.4392
																																							22.4166	0.790125	26.3123	29.3378
																																							7.16662	0.716381	16.6104	27.1204
																																							15.4729	0.70038	28.6972	1.60675
																																							18.7291	0.698051	26.549	1.58457
																																							27.01	0.711808	28.4594	1.55623
																																							2.02761	0.717188	23.0729	29.0179
																																							26.2565	0.697276	4.76871	27.1652
																																							1.70738	0.700135	29.1996	26.383
																																							1.63908	0.7161	27.3449	14.8245
																																							25.6176	0.694979	29.7426	21.46
																																							14.186	0.712523	13.6599	1.27403
																																							0.751246	0.707567	33.4223	1.28134
																																							2.01662	0.722662	22.2739	28.3168
																																							5.0073	0.70204	37.1404	6.13308
																																							2.01067	0.688482	30.7315	36.5016
																																							26.4699	0.699833	13.1285	1.26882
																																							12.0208	0.683856	25.9888	1.27398
																																							42.6666	0.69342	34.592	1.30024
																																							2.118	0.6773	20.9832	1.28733
																																							10.6909	0.710245	30.2818	1.44176
																																							12.5793	0.72503	22.3024	24.8579
																																							31.6713	0.697198	35.136	1.27432
																																							28.5827	0.75816	25.2402	8.06268
																																							2.00267	0.689215	8.3054	3.77139
																																							21.251	0.689032	6.59784	2.26103
																																							28.7847	5.50616	5.84133	36.2876
																																							5.64069	0.731867	9.08672	1.62588
																																							2.01222	20.9101	8.06236	29.4583
																																							1.93867	0.742876	16.3066	1.87204
																																							2.00435	0.705541	19.6634	29.8043
																																							37.3433	0.689448	5.78653	25.7699
																																							18.1664	0.718968	12.4977	1.30667
																																							2.08012	0.677209	19.5977	19.489
																																							22.3776	0.68136	7.84387	30.032
																																							24.5571	0.712827	13.6103	1.21134
																																							23.1805	0.694617	7.51429	11.9834
																																							23.7657	0.688856	7.37817	1.33682
																																							14.4918	0.697869	6.17064	28.6276
																																							1.93028	22.8798	22.811	32.5277
																																							21.2981	23.1397	6.13157	21.6436
																																							18.226	1.31697	7.63369	26.1625
																																							17.084	17.3749	7.13727	1.28075
																																							35.0139	13.2236	7.12562	1.30372
																																							4.91005	21.7963	7.0606	1.28382
																																							20.6159	9.91141	9.58731	1.27529
																																							24.0829	3.77881	5.84577	1.27312
																																							32.3401	18.9018	19.957	22.3852
																																							30.0006	15.1288	6.89689	1.28503
																																							30.2563	15.4677	6.87822	1.25129
																																							29.3173	9.48651	6.69772	38.8229
																																							30.2268	14.214	8.08495	13.9288
																																							22.1153	5.56605	14.1543	39.2226
																																							26.9885	7.41712	30.802	1.28321
																																							3.22201	21.6747	7.49136	29.5001
																																							28.6515	8.46226	7.26255	1.26161
																																							25.858	10.8214	12.822	1.68378
																																							28.1944	19.6583	6.44747	1.29404
																																							10.0841	4.78117	8.24165	32.1695
																																							22.8624	24.3874	21.324	30.9131
																																							3.73633	18.4836	7.26769	1.59641
																																							1.37788	18.2473	16.0986	2.22435
																																							12.9396	19.8454	12.8536	34.4289
																																							23.1387	8.41067	9.70081	20.0296
																																							24.2723	10.8309	12.6763	1.21505
																																							28.4037	10.0476	6.77439	1.3056
																																							31.0755	16.2529	17.0177	23.4726
																																							24.9715	24.8022	9.43019	15.2194
																																							20.6745	4.87168	10.5948	1.25637
																																							32.4342	24.6924	11.341	1.40631
																																							11.6396	13.6922	31.0803	1.28331
																																							27.7009	2.76374	10.6466	33.9313
																																							31.1371	10.4689	6.81251	1.54434
																																							30.6205	15.358	11.1637	1.32394
																																							6.4104	15.5992	11.9118	12.9558
																																							23.1617	2.07611	12.9426	1.75089
																																							7.29648	13.5203	5.01152	27.9833
																																							26.8035	2.98957	11.6714	27.7876
																																							21.6926	13.7353	6.94298	1.2767
																																							22.888	12.9264	8.21825	0.204885
																																							17.7566	10.6377	8.4214	1.68737
																																							13.5768	6.04607	21.942	30.3174
																																							1.24216	12.9831	14.4561	28.5644
																																							25.2892	24.0595	6.38087	22.8556
																																							27.0671	19.7635	3.6333	32.9814
																																							22.7867	7.72571	19.4401	1.26808
																																							32.8251	2.22224	9.07323	25.4784
																																							26.198	2.31854	21.4468	1.43146
																																							7.78306	13.8689	5.5153	1.32363
																																							16.9197	6.1583	8.94366	1.27837
																																							28.6095	2.32434	9.67627	1.28951
																																							15.6536	7.04879	34.714	20.5106
																																							26.1584	1.77861	18.8198	25.7556
																																							30.3299	1.80681	9.67057	24.8158
																																							23.8156	2.84826	1.98056	1.28182
																																							29.3012	29.1133	8.48449	17.8465
																																							21.4631	2.59151	20.2989	32.4011
																																							7.66177	4.87139	23.7836	25.7175
																																							34.3937	13.4742	8.66976	1.30623
																																							23.703	5.82207	8.38634	1.27231
																																							21.4209	20.0647	9.54226	22.047
																																							26.5912	1.70703	19.675	34.0109
																																							28.4359	12.213	15.8758	1.27119
																																							26.8428	1.42737	7.81466	37.3734
																																							33.7686	13.6357	21.9017	1.27419
																																							28.8001	1.28448	13.6994	14.6963
																																							13.0923	6.15747	9.22418	1.31363
																																							29.8809	23.6677	10.9771	33.487
																																							21.9244	1.54426	10.2135	1.27296
																																							21.0821	5.05286	8.73133	1.31998
																																							11.0997	4.63986	16.6322	31.0892
																																							15.9794	10.4913	10.8481	1.26752
																																							26.3217	7.98005	16.1549	19.7071
																																							20.0631	18.5989	25.8615	25.1231
																																							20.826	9.58885	6.96559	1.27536
																																							21.9845	13.393	16.6229	22.2541
																																							19.999	15.6696	16.6165	1.22931
																																							29.0155	27.1501	6.38039	38.2722
																																							19.5131	5.65594	12.6669	11.7322
																																							1.41557	22.0502	7.74858	13.3052
																																							31.2865	10.5859	15.5537	25.5713
																																							33.3112	16.4647	13.7875	26.3388
																																							28.7391	5.50388	28.2569	27.7002
																																							34.4051	31.7345	16.9572	6.93627
																																							23.3614	15.6015	2.56731	24.8918
																																							16.2604	2.54396	31.8795	28.6414
																																							10.7108	8.25091	29.9924	30.7907
																																							1.40385	8.59799	17.8579	20.2106
																																							1.63908	13.0513	6.16722	28.1397
																																							27.7968	18.6765	6.74578	16.1826
																																							12.9852	8.56927	29.8363	17.6174
																																							18.0215	16.0928	13.4344	25.9398
																																							19.7863	0.869574	8.47439	25.4073
																																							8.26251	22.0974	12.5834	24.7837
																																							33.8353	12.9972	14.7966	23.6496
																																							13.9452	20.8909	20.1255	14.6574
																																							1.63888	11.1805	11.2884	18.9486
																																							31.0776	1.06862	24.4124	22.2609
																																							1.55668	1.57061	4.88624	27.597
																																							12.0985	11.6497	11.1702	10.7594
																																							22.2386	13.0783	23.3353	21.5851
																																							22.3829	21.9009	12.6216	30.8391
																																							15.1109	22.0152	3.57953	6.67257
																																							2.38614	2.32865	8.90181	20.9692
																																							9.9813	19.2262	34.3457	24.9617
																																							23.0645	0.976029	10.0104	1.22777
																																							11.5049	4.10798	14.0668	17.392
																																							1.32716	24.0814	13.6414	27.6501
																																							20.2446	30.1083	30.6168	7.86551
																																							23.082	27.9885	34.1015	40.2531
																																							22.0782	17.9379	7.07681	7.72538
																																							23.0585	20.6946	8.47766	17.6887
																																							26.6972	5.45513	14.4436	27.0137
																																							17.0232	16.9117	9.24785	1.3896
																																							17.4165	4.18926	18.7607	27.6634
																																							10.9228	4.97942	5.97334	22.2787
																																							11.9459	12.8252	5.40852	1.27242
																																							11.646	23.6173	21.6431	19.4168
																																							15.6444	3.48838	5.90402	17.0794
																																							21.9925	7.46293	12.9102	1.25201
																																							28.4293	14.0097	11.2264	22.1668
																																							11.2232	3.73361	12.8748	17.9736
																																							1.30246	1.5638	29.1847	36.0831
																																							3.26605	18.3725	29.8412	19.712
																																							18.6446	10.6843	2.40598	14.9501
																																							13.6372	17.0072	6.24022	1.24773
																																							4.74783	7.11484	31.6739	17.303
																																							16.5365	6.19497	29.8343	1.25012
																																							6.16945	13.1663	23.7185	26.9155
																																							1.36582	7.3864	18.4476	31.4581
																																							18.0312	23.5997	23.9838	35.2291
																																							1.45263	10.376	7.19233	1.24697
																																							16.5192	26.4909	9.03616	1.9564
																																							18.8556	3.82209	10.6051	20.1043
																																							1.1972	22.3795	29.5939	29.8278
																																							30.9737	10.1037	19.3299	28.6045
																																							21.7508	15.1881	14.6815	13.6196
																																							20.2564	3.96726	17.2826	14.4948
																																							28.873	2.6819	31.8929	16.4559
																																							13.8603	7.50436	14.1812	30.8711
																																							10.7485	13.6465	19.5495	11.1488
																																							1.29761	7.19355	9.08855	6.60804
																																							6.98312	11.4925	30.2618	30.3555
																																							9.81254	2.66848	8.62903	8.06705
																																							19.7083	3.4381	29.2659	35.7586
																																							31.1833	2.52356	23.753	35.8818
																																							14.5175	5.90412	24.3939	20.4699
																																							21.0167	23.1663	16.4742	20.9556
																																							17.5156	10.3575	26.3731	28.4163
																																							29.3205	4.77401	7.68798	18.1144
																																							29.2049	5.56391	10.9409	28.9917
																																							19.5165	8.38539	9.44996	31.9397
																																							23.3593	7.53889	7.77263	40.592
																																							18.2336	11.9665	22.6968	28.6076
																																							3.33373	5.418	22.8866	15.024
																																							34.0822	7.15149	14.9345	29.5836
																																							4.34218	6.64067	15.8099	10.9953
																																							16.9591	4.56378	31.4834	14.8523
																																							1.69891	4.79333	4.99867	21.6547
																																							30.8899	7.248	10.4627	4.15104
																																							5.3053	5.54314	8.64056	1.11924
																																							13.629	29.0311	5.78741	24.2354
																																							23.4019	8.87446	6.68481	1.14081
																																							5.59401	16.8454	7.65176	1.20847
																																							16.9659	31.1471	5.96588	30.2029
																																							24.6276	14.1543	7.52662	21.0688
																																							33.0318	0.816589	7.04434	27.9781
																																							1.18088	1.00663	7.7355	1.15699
																																							21.8584	16.5123	25.2927	1.18698
																																							17.0584	12.9769	27.196	22.7028
																																							31.7361	4.38232	8.49419	1.16461
																																							24.6899	23.0733	5.18759	29.3388
																																								4.47281	5.76038	1.18102
																																								20.4348	12.6049	17.1686
																																								2.18897	6.20513	33.6043
																																								13.4442	8.7668	20.1624
																																								19.9238	9.644	1.1645
																																								17.9074	7.24009	23.6875
																																								18.7171	8.44798	1.16852
																																								14.1199	6.62749	25.3747
																																								28.8511	6.08772	33.9978
																																								9.45528	7.31513	1.16605
																																								4.11852	8.67013	1.1425
																																								16.2147	8.31262	14.1763
																																								10.7858	6.73895	1.14802
																																								9.45272	7.77618	17.8775
																																								15.8079	7.27011	1.18678
																																								19.7896	7.33333	1.22729
																																								2.19066	16.9098	16.0284
																																								11.6743	26.5282	1.1584
																																								3.05515	9.19992	1.16317
																																								3.33679	8.77225	1.14873
																																								15.5097	14.0359	32.1515
																																								19.6083	7.37181	1.16039
																																								12.3783	6.62617	1.78305
																																								11.1805	7.87384	1.12503
																																								17.1577	18.4083	21.2759
																																								26.2488	18.787	29.0733
																																								8.25314	28.3381	33.9856
																																								5.43764	8.92819	33.7419
																																								3.66679	32.6421	1.17362
																																								2.02607	20.5912	1.16257
																																								7.24305	34.9175	1.1842
																																								16.3918	7.38709	1.40171
																																								2.30417	15.4538	1.14851
																																								8.25131	32.6716	28.4445
																																								7.05064	24.7314	1.19258
																																								1.16303	13.1738	1.16559
																																								27.4167	8.59719	1.15397
																																								0.486602	27.0385	37.3086
																																									8.22805	22.7377
																																									10.8261	1.16327
																																									9.75233	16.0845
																																									26.4192	28.8052
																																									23.0541	34.2981
																																									10.2448	30.8021
																																									23.3335	1.17641
																																									9.33912	35.8028
																																									18.6336	27.7276
																																									10.437	31.2264
																																									13.1284	17.9806
																																									22.1902	1.27741
																																									11.912	1.22118
																																									10.9076	19.2414
																																									24.6372	29.5484
																																									34.2597	29.9509
																																									31.6617	24.0932
																																									18.2492	31.3795
																																									22.6936	1.35542
																																									24.2335	36.1321
																																									24.057	27.8959
																																									22.4781	13.4827
																																									27.5	5.0444
																																									18.5289	21.6673
																																									9.54779	1.15677
																																									7.27237	0.971675
																																									24.0446	1.18088
																																									19.6621	1.17861
																																									10.3945	1.30424
																																									27.4227	1.28193
																																									22.2852	28.8525
																																									27.6348	0
																																									9.92419	34.5418
																																									12.5166	37.7585
																																									2.27081	32.5081
																																									6.51297	31.3907
																																									18.8928	33.324
																																									22.6466	26.0412
																																									38.5895	32.0646
																																									12.3791	25.5185
																																									6.58726	21.2087
																																									37.941	34.9934
																																									19.5095	18.9258
																																									23.3638	35.3341
																																									7.28628	20.0477
																																									20.0546	20.778
																																										19.7459
																																										5.36545
																																										26.4035
																																										0.573966
																																										16.0721
																																										30.0981
																																										23.6295
																																										3.8982
																																										28.6645
																																										0.560999
																																										17.9037
																																										0.252312
																																										28.8136
																																										22.8176
																																										23.2348
																																										29.6781
																																										13.656
																																										17.2224
																																										0.61243
																																										17.5488
																																										16.7494
																																										9.99991
																																										19.1385
																																										18.7184
																																										31.0319
																																										22.5805
																																										21.7998
																																										19.2811
																																										19.3915
																																										26.8995
																																										24.9525
																																										5.31014
																																										25.7204
																																										28.6864
																																										22.6385
																																										17.3098
																																										12.1519
																																										10.9194
																																										15.2826
																																										35.4689
																																										8.37625
																																										18.4487
																																										31.2186
																																										28.4031
																																										29.122
																																										22.9646
																																										28.1344
																																										23.3866
																																										17.9491
																																										31.8001
																																										18.335
																																										21.3554
																																										29.6928
																																										17.5922
																																										0.408279
																																										23.365
																																										29.5745
																																										28.5839
																																										22.5526
																																										6.56218
																																										14.8474
																																										18.571
																																										0.364602
																																										7.36489
																																										27.5426
																																										26.747
																																										23.2451
																																										12.2378
																																										0.380146
																																										12.2786
																																										23.633
																																										0.455291
																																										23.4554
																																										26.4184
																																										18.5897
																																										12.6729
																																										23.6383
																																										24.9554
																																										19.781
																																										26.2104
																																										9.28683
																																										24.2184
																																										17.2674
																																										24.7972
																																										14.7808
																																										24.5638
																																										21.1303
																																										28.1536
																																										14.9505
																																										24.2966
																																										20.8146
																																										34.8862
																																										4.56003
																																										16.9815
																																										13.7549
																																										6.25978
																																										35.1465
																																										34.6314
																																										22.4668
																																										6.53958
																																										12.237
																																										42.2253
																																										25.3313
																																										19.4327
																																										31.4515
																																										0.360645
																																										4.70575
																																										16.3171
																																										20.7697
																																										32.4267
																																										3.68788
																																										30.7616
																																										24.3419
																																										5.48219
																																										32.9933
																																										28.6965
																																										29.0288
																																										28.5509
																																										23.9271
																																										26.2377
																																										18.1045
																																										19.1431
																																										28.564
																																										11.8209
																																										19.6865
																																										27.0738
																																										27.8606
																																										22.2842
																																										30.6632
																																										9.9929
																																										25.4609
																																										29.2707
																																										26.9682
																																										18.8923
																																										25.7875
																																										38.8919
																																										22.6699
																																										23.1882
																																										34.9666
																																										26.0548
																																										17.7826
																																										28.582
																																										38.8943
																																										15.7446
																																										22.9587
																																										29.2578
																																										19.4382
																																										11.6682
																																										26.3579
																																										1.12526
																																										23.5015
																																										31.3113
																																										34.4205
																																										23.9416
																																										30.5142
																																										15.6746
																																										22.7913
																																										26.2625
																																										29.9815
																																										11.7094
																																										16.9804
																																										22.5804
																																										12.2104
																																										5.73225
																																										19.2554
																																										8.23813
																																										14.2766
																																										8.91563
																																										8.5417
																																										19.8974
																																										7.88573
																																										28.7945
																																										15.5028
																																										19.0847
																																										8.05416
																																										17.8875
																																										20.7348
																																										7.52411
																																										12.1776
																																										9.60878
																																										7.45251
																																										7.44306
																																										24.9197
																																										15.1015
																																										9.03594
																																										6.71719
																																										3.1308
																																										19.0402
																																										11.5025
																																										10.8167
																																										16.4036
																																										19.075
																																										30.2477
																																										10.7762
																																										10.9092
																																										9.9098
																																										28.4156
																																										30.2553
																																										9.94587
																																										8.55041
																																										5.56842
																																										9.91755
																																										18.2546
																																										9.81515
																																										13.9757
																																										7.00964
																																										7.18275
																																										26.3052
																																										7.586
																																										12.5042
																																										27.7355
																																										14.3255
																																										8.41673
																																										18.2568
																																										11.2728
																																										32.1932
																																										19.7897
																																										24.554
																																										10.4935
																																										9.80912
																																										5.49118
																																										25.1855
																																										14.1834
																																										9.99787
																																										15.3432
																																										8.77265
																																										18.7359
																																										6.98206
																																										22.4268
																																										4.81771
																																										15.4336
																																										26.576
																																										22.9084
																																										30.0046
																																										11.6683
																																										30.8146
																																										13.9784
																																										6.3421
																																										27.9546
																																										8.16691
																																										10.4484
																																										9.92731
																																										5.63156
																																										18.9865
																																										35.3996
																																										11.0017
																																										5.15579
																																										29.072
																																										28.0878
																																										4.81278
																																										17.6147
																																										0.943713
																																										6.66922
																																										4.02941
																																										12.2094
																																										12.1827
																																										6.98256
																																										9.20566
																																										6.95605
																																										32.781
																																										4.49411
																																										12.0008
																																										31.7815
																																										20.1917
																																										20.0179
																																										18.3837
																																										7.9727
																																										30.0775
																																										7.97339
																																										27.7142
																																										16.2221
																																										7.28729
																																										19.4952
																																										10.8261
																																										15.6128
																																										6.30558
																																										9.71964
																																										16.69
																																										11.2313
																																										6.57444
																																										27.0535
																																										17.8269
																																										17.8043
																																										5.94419
																																										28.022
																																										20.7691
																																										20.8998
																																										26.2795
																																										6.30055
																																										6.68837
																																										15.8417
																																										29.0568
																																										32.97
																																										33.3415
																																										9.39971
																																										26.7302
																																										6.57586
																																										16.0052
																																										37.4151
																																										13.0836
																																										18.3493
																																										31.0518
																																										25.9042
																																										26.3288
																																										24.8871
																																										27.1074
																																										27.2832
																																										22.7978
																																										13.8501
																																										29.6356
																																										7.20195
																																										36.2181
																																										9.98519
																																										13.6188
																																										24.4414
																																										5.69898
																																										25.5694
																																										30.679
																																										9.03678
																																										1.57079
																																										10.1598
																																										15.9763
																																										11.6648
																																										15.926
																																										11.3243
																																										7.30597
																																										10.1067
																																										6.07898
																																										17.7411
																																										6.86176
																																										6.82621
																																										7.23173
																																										31.2189
																																										33.2116
																																										15.0008
																																										5.02625
																																										5.91371
																																										26.4036
																																										5.98539
																																										6.89354
																																										14.6952
																																										26.1083
																																										22.375
																																										27.5118
																																										3.77584
																																										12.1744
																																										6.87035
																																										5.94101
																																										7.62047
																																										30.5418
																																										6.3456
																																										5.71275
																																										7.20239
																																										11.145
																																										5.32725
																																										5.29255
																																										6.21924
																																										5.27531
																																										22.3878
																																										6.73189
																																										21.3933
																																										12.4147
																																										8.72252
																																										8.3629
																																										8.89209
																																										0.807125
																																										12.3381
																																										17.6788
																																										6.80215
																																										5.36201
																																										5.28445
																																										7.97021
																																										6.80713
																																										18.1875
																																										3.41475
																																										23.8392
																																										6.16072
																																										5.36507
																																										11.5767
																																										20.1859
																																										24.6099
																																										9.72679
																																										30.7238
																																										30.3488
																																										32.5245
																																										37.3378
																																										20.6283
																																										9.62761
																																										26.5251
																																										13.615
																																										12.7144
																																										34.5598
																																										25.6581
																																										23.6397
																																										10.5682
																																										37.4649
																																										7.84519
																																										31.2073
																																										6.21614
																																										25.2449
																																										2.13136
																																										25.1617
																																										8.67886
																																										32.6076
																																										26.2793
																																										10.4475
																																										28.4113
																																										9.79885
																																										35.2255
																																										6.48176
																																										9.5617
																																										27.0147
																																										7.20769
																																										5.44733
																																										5.90505
																																										6.32621
																																										32.0705
																																										21.8838
																																										11.3932
																																										16.8079
																																										7.17243
																																										22.4611
																																										6.17144
																																										7.93289
																																										4.69829
																																										20.6525
																																										26.6092
																																										16.0416
																																										18.8834
																																										20.4368
																																										30.4543
																																										13.6907
																																										8.4454
																																										10.7426
																																										22.841
																																										8.9732
																																										6.52267
																																										0.717374
																																										18.9582
																																										13.5417
																																										21.0128
																																										31.4033
																																										31.5543
																																										18.1605
																																										5.08705
																																										6.3799
																																										30.6216
																																										3.66574
																																										31.2978
																																										10.7863
																																										8.27627
																																										8.18148
																																										30.372
																																										16.1195
																																										8.2189
																																										4.15325
																																										6.89681
																																										9.65016
																																										6.52293
																																										9.54002
																																										6.51861
																																										6.62873
																																										12.23
																																										5.95955
																																										5.9269
																																										7.49842
																																										4.44056
																																										6.20059
																																										6.18275
																																										5.91328
																																										6.60523
																																										20.5692
																																										6.53199
																																										8.81401
																																										6.53571
																																										6.22619
																																										6.57785
																																										8.26827
																																										8.80125
																																										10.402
																																										13.0251
																																										7.27547
																																										6.317
																																										6.30418
																																										6.64225
																																										2.50027
																																										7.24071
																																										25.8886
																																										10.5648
																																										4.23457
																																										34.7459
																																										8.32822
																																										6.65333
																																										35.7024
																																										9.16318
																																										5.42354
																																										8.49197
																																										9.72319
																																										5.67674
																																										6.07223
																																										6.36154
																																										6.85914
																																										5.75684
																																										7.16367
																																										7.96466
																																										6.33269
																																										16.8943
																																										6.8471
																																										0.996803
																																										12.2211
																																										5.8274
																																										5.97095
																																										8.33587
																																										5.6705
																																										5.91618
																																										8.58621
																																										6.12373
																																										8.26621
																																										7.4766
																																										8.8342
																																										4.50246
																																										29.2773
																																										5.28941
																																										6.00771
																																										6.56627
																																										5.55712
																																										30.7569
																																										12.1001
																																										7.00201
																																										6.91175
																																										11.744
																																										7.25064
																																										6.27803
																																										6.7841
																																										1.93289
																																										8.99863
																																										6.88925
																																										6.7984
																																										6.30246
																																										9.45969
																																										7.32576
																																										8.09457
																																										3.94857
																																										7.74102
																																										7.27094
																																										5.68948
																																										2.14729
																																										6.27998
																																										27.1408
																																										7.75375
																																										31.9334
																																										4.51949
																																										8.04295
																																										5.89127
																																										5.95365
																																										6.66996
																																										20.1362
																																										7.30778
																																										5.67767
																																										1.78421
																																										19.5817
																																										5.57768
																																										6.41844
																																										7.02453
																																										19.3098
																																										0.68295
																																										5.64495
																																										7.4287
																																										6.9335
																																										6.62823
																																										7.10131
																																										11.5532
																																										7.03086
																																										6.08752
																																										4.54887
																																										4.48494
																																										8.64793
																																										10.5308
																																										6.66997
																																										6.71011
																																										16.6922
																																										6.47642
																																										5.71162
																																										7.72852
																																										19.3809
																																										6.95795
																																										5.87371
																																										4.77613
																																										8.93509
																																										5.41018
																																										8.08855
																																										8.88684
																																										7.56414
																																										7.34839
																																										7.22994
																																										7.70045
																																										9.5865
																																										7.60541
																																										6.2661
																																										7.6143
																																										9.07782
																																										7.21854
																																										8.46019
																																										7.04649
																																										9.0172
																																										24.0077
																																										6.86049
																																										7.17845
																																										7.07775
																																										5.1703
																																										10.81
																																										7.88098
																																										6.59277
																																										14.0229
																																										7.21008
																																										6.13597
																																										7.08453
																																										7.45494
																																										4.38329
																																										8.66366
																																										7.75517
																																										7.45434
																																										14.4723
																																										6.11413
																																										5.7911
																																										7.00282
																																										6.50499
																																										7.61661
																																										2.01931
																																										6.16062
																																										7.2127
																																										11.7195
																																										8.58081
																																										8.77086
																																										5.03161
																																										31.9376
																																										6.12373
																																										2.43301
																																										8.69395
																																										8.13261
																																										6.55686
																																										5.18508
																																										6.00439
																																										6.83883
																																										5.37972
																																										9.26091
																																										5.93776
																																										6.67783
																																										13.1266
																																										29.5367
																																										5.94062
																																										22.2257
																																										8.40668
																																										5.99305
																																										6.17435
																																										8.42101
																																										7.17682
																																										14.9987
																																										5.46464
																																										7.41062
																																										7.78774
																																										19.6375
																																										7.16738
																																										6.14857
																																										10.629
																																										7.5116
																																										33.0377
																																										4.54469
																																										5.21053
																																										5.92521
																																										5.60059
																																										6.1549
																																										2.04697
																																										6.50924
																																										7.25867
																																										4.13128
																																										11.2577
																																										4.74183
																																										15.383
																																										29.547
																																										5.7438
																																										8.64017
																																										14.8418
																																										8.2558
																																										5.44662
																																										7.08936
																																										5.56418
																																										28.9129
																																										6.24302
																																										6.33108
																																										6.81843
																																										6.45548
																																										5.87591
																																										6.127
																																										5.19448
																																										10.3903
																																										5.91104
																																										7.15093
																																										27.4073
																																										6.30279
																																										8.17557
																																										8.89329
																																										12.0712
																																										14.2463
																																										7.91956
																																										5.22857
																																										6.45575
																																										13.666
																																										6.95925
																																										2.37894
																																										8.65677
																																										9.816
																																										9.71479
																																										5.59214
																																										6.1868
																																										5.38085
																																										7.86575
																																										8.75375
																																										24.2468
																																										6.96692
																																										31.8362
																																										7.31458
																																										6.72353
																																										6.81102
																																										8.07386
																																										11.3493
																																										6.7597
																																										7.02527
																																										15.1414
																																										7.04513
																																										5.9217
																																										5.36256
																																										5.27765
																																										31.539
																																										8.50261
																																										6.88105
																																										8.28675
																																										9.83666
																																										5.15558
																																										6.87317
																																										15.7306
																																										6.3445
																																										22.0575
																																										3.45777
																																										7.73697
																																										6.4991
																																										8.54665
																																										5.96226
																																										8.05864
																																										6.60954
																																										5.86306
																																										6.7024
																																										4.8204
																																										7.91824
																																										8.85919
																																										9.14651
																																										4.99006
																																										6.62042
																																										8.35029
																																										6.30904
																																										7.72605
																																										1.27954
																																										7.08534
																																										7.89236
																																										5.238
																																										10.7697
																																										6.64828
																																										7.99175
																																										13.5476
																																										6.91601
																																										9.42503
																																										7.49036
																																										6.97213
																																										19.1288
																																										5.58471
																																										7.88331
																																										16.4355
																																										6.47303
																																										6.09975
																																										9.42031
																																										4.72964
																																										5.2521
																																										8.67054
																																										35.6058
																																										8.93483
																																										6.57908
																																										7.26187
																																										7.30649
																																										5.37015
																																										17.6943
																																										25.0805
																																										6.10476
																																										6.49047
																																										6.40854
																																										11.6279
																																										5.95766
																																										8.22
																																										6.41265
																																										5.16061
																																										4.91561
																																										5.46505
																																										21.7097
																																										23.0828
																																										6.85563
																																										13.5668
																																										4.39256
																																										18.5077
																																										7.52915
																																										15.9579
																																										1.15744
																																										24.2215
																																										9.36933
																																										7.29936
																																										8.52914
																																										8.68899
																																										6.12538
																																										5.40501
																																										5.60863
																																										8.26944
																																										10.3283
																																										6.12647
																																										12.3864
																																										16.9239
																																										13.3782
																																										8.21287
																																										6.66105
																																										6.46826
																																										11.8555
																																										6.8155
																																										7.61799
																																										2.02881
																																										9.1643
																																										7.07891
																																										11.5411
																																										6.0866
																																										8.2436
																																										6.35198
																																										6.40028
																																										6.86052
																																										5.77512
																																										6.6129
																																										13.8744
																																										6.6691
																																										10.5276
																																										7.99744
																																										8.35068
																																										13.2906
																																										8.75384
																																										3.24401
																																										8.27711
																																										12.164
																																										7.17829
																																										26.6439
																																										21.6268
																																										8.17558
																																										8.20256
																																										10.1456
																																										6.20263
																																										8.35233
																																										7.30549
																																										13.2856
																																										30.0799
																																										8.92045
																																										16.7519
																																										24.7451
																																										25.7221
																																										23.0236
																																										5.43008
																																										3.17193
																																										27.433

## Sheet: Figure 3C,F
Figure 3c														Figure 3f
	EV-GFP			WNK1-GFP			OXSR1-GFP			SLC12A2-GFP					8xGFP
Distance from leading edge (µm)	Mean	SEM	N	Mean	SEM	N	Mean	SEM	N	Mean	SEM	N		Distance from leading edge (µm)	Mean	SEM	N
0	0	0.00778711	2345	0	0.00767039	1244	0	0.00627912	2557	0	0.00820717	2564		0.18	0.144559	0.005879	242
0.346	0.0593817	0.00899524	2345	0.105554	0.00774847	1244	0.0511072	0.00642833	2557	0.0866182	0.0085335	2564		0.361	0.223786	0.00608223	242
0.692	0.171192	0.0104308	2345	0.297239	0.00853988	1244	0.18089	0.00749761	2557	0.254246	0.0101856	2564		0.541	0.335381	0.00825337	242
1.038	0.284586	0.0115945	2345	0.480752	0.0088064	1244	0.320648	0.00813666	2557	0.426208	0.0110437	2564		0.722	0.460146	0.011558	242
1.384	0.405386	0.0127244	2345	0.660045	0.00890065	1244	0.491472	0.00862459	2557	0.59603	0.011294	2564		0.902	0.553928	0.0146312	242
1.73	0.523417	0.0133758	2345	0.814581	0.00856307	1244	0.67514	0.0088269	2557	0.74216	0.0110257	2564		1.082	0.608794	0.0161172	242
2.076	0.637468	0.0136257	2345	0.928121	0.00815801	1244	0.842378	0.00883114	2557	0.85641	0.0103513	2564		1.263	0.660395	0.0165281	242
2.422	0.738457	0.0135464	2345	0.98489	0.00771285	1244	0.953302	0.0084226	2557	0.931482	0.00931378	2564		1.443	0.705736	0.0164176	242
2.768	0.818631	0.0133091	2345	1	0.00725351	1244	1	0.00776212	2557	0.972803	0.00874096	2564		1.623	0.705745	0.0167314	242
3.113	0.879813	0.0132125	2345	0.994271	0.00679747	1244	0.99649	0.00745607	2557	0.992703	0.00828966	2564		1.804	0.679319	0.0164308	242
3.459	0.926694	0.0132184	2345	0.974589	0.00661761	1244	0.960404	0.00723477	2557	1	0.00761448	2564		1.984	0.655797	0.0157569	242
3.805	0.961079	0.0132979	2345	0.957001	0.00660167	1244	0.908976	0.00704702	2557	0.998469	0.00744642	2564		2.165	0.631309	0.0157551	242
4.151	0.986773	0.0133603	2345	0.93804	0.00659705	1244	0.854285	0.0070165	2557	0.99535	0.00732467	2564		2.345	0.588883	0.0152605	242
4.497	0.997126	0.0132536	2345	0.918314	0.00668229	1244	0.81253	0.00701003	2557	0.993402	0.0073388	2564		2.525	0.546338	0.0140821	242
4.843	1	0.0132026	2345	0.896336	0.00676477	1244	0.774	0.00709484	2557	0.976179	0.007474	2564		2.706	0.514512	0.0132119	242
5.189	0.991984	0.0132091	2345	0.883257	0.00677008	1244	0.746028	0.00718278	2557	0.959219	0.00755095	2564		2.886	0.48563	0.0127127	242
5.535	0.968705	0.0132549	2345	0.86486	0.00673325	1244	0.725036	0.0073181	2557	0.937255	0.00789918	2564		3.066	0.476143	0.0119292	242
5.881	0.928581	0.0132961	2345	0.845102	0.00673922	1244	0.698789	0.00740108	2557	0.909678	0.0079464	2564		3.247	0.47979	0.0114427	242
6.227	0.881043	0.0133045	2345	0.828788	0.00673283	1244	0.673589	0.00742627	2557	0.872991	0.00813918	2564		3.427	0.474034	0.0111935	242
6.573	0.832836	0.0131803	2345	0.8108	0.00674642	1244	0.658275	0.00748658	2557	0.840043	0.00827029	2564		3.608	0.463654	0.0108774	242
6.919	0.781309	0.0129732	2345	0.793536	0.00690639	1244	0.638669	0.00751578	2557	0.807181	0.00825567	2564		3.788	0.458885	0.0106756	242
7.265	0.71536	0.0129011	2345	0.771355	0.00685072	1244	0.623576	0.00745391	2557	0.769227	0.00832438	2564		3.968	0.451766	0.0107056	242
7.611	0.653166	0.0129333	2345	0.75216	0.00693458	1244	0.609726	0.00739142	2557	0.732465	0.00869914	2564		4.149	0.444106	0.0104697	242
7.957	0.591311	0.0131007	2345	0.724479	0.00702493	1244	0.593569	0.00734554	2557	0.697928	0.00876571	2564		4.329	0.448421	0.00986024	242
8.303	0.533443	0.0133074	2345	0.684162	0.00708895	1244	0.570136	0.00739532	2557	0.654738	0.00889738	2564		4.509	0.451085	0.00938317	242
8.649	0.471389	0.0132758	2345	0.62617	0.00717493	1244	0.540813	0.00708649	2557	0.602709	0.00919018	2564		4.69	0.466565	0.00932642	242
8.995	0.409263	0.012996	2345	0.570287	0.00736808	1244	0.499257	0.00713053	2557	0.540113	0.00922138	2564		4.87	0.486373	0.00989098	242
9.34	0.350264	0.0127406	2345	0.505229	0.0073439	1244	0.448549	0.00689328	2557	0.475219	0.00936777	2564		5.051	0.513849	0.010373	242
9.686	0.296383	0.01239	2345	0.427815	0.00738791	1244	0.394292	0.00676409	2557	0.400895	0.0094346	2564		5.231	0.526143	0.0116708	242
10.032	0.238682	0.0119068	2345	0.345187	0.00729495	1244	0.330086	0.00670931	2557	0.323505	0.00954946	2564		5.411	0.53966	0.0121613	242
10.378	0.192206	0.011448	2345	0.264379	0.00723771	1244	0.269414	0.00676815	2557	0.252988	0.00945926	2564		5.592	0.568944	0.0124868	242
10.724	0.152376	0.0109479	2345	0.18934	0.00723653	1244	0.217481	0.00661574	2557	0.193812	0.00937371	2564		5.772	0.582305	0.0130702	242
11.07	0.114327	0.0105069	2345	0.132418	0.00725042	1244	0.172095	0.00655566	2557	0.146173	0.00941619	2564		5.952	0.620082	0.0137337	242
														6.133	0.668464	0.0147939	242
														6.313	0.710087	0.0156867	242
														6.494	0.725834	0.0165548	242
														6.674	0.764684	0.0164453	242
														6.854	0.807758	0.0164093	242
														7.035	0.844798	0.0161135	242
														7.215	0.893569	0.0161596	242
														7.395	0.930438	0.0169408	242
														7.576	0.965327	0.0176768	242
														7.756	0.976785	0.0179672	242
														7.937	0.986505	0.017597	242
														8.117	1	0.0175721	242
														8.297	0.989507	0.0179252	242
														8.478	0.953482	0.019286	242
														8.658	0.902553	0.0197959	242
														8.838	0.847855	0.0199795	242
														9.019	0.786453	0.0200568	242
														9.199	0.714616	0.020233	242
														9.38	0.646506	0.0203944	242
														9.56	0.575562	0.0207191	242
														9.74	0.508204	0.020345	242
														9.921	0.436804	0.019297	242
														10.101	0.371493	0.0179852	242
														10.281	0.310504	0.0171273	242
														10.462	0.256989	0.0160038	242
														10.642	0.221689	0.0145441	242
														10.823	0.189186	0.0138341	242
														11.003	0.148069	0.0126672	242
														11.183	0.114777	0.0108201	242
														11.364	0.0952435	0.00938712	242
														11.544	0.0777456	0.008324	242
														11.724	0.062353	0.00785442	242
														11.905	0.0512188	0.00719372	242
														12.085	0.0419468	0.00623194	242
														12.266	0.0373339	0.0057031	242
														12.446	0.0267293	0.00523326	242
														12.626	0.0193301	0.00448287	242
														12.807	0.016281	0.00376634	242
														12.987	0.0124193	0.00348909	242
														13.167	0.0090438	0.00331073	242
														13.348	0.00585642	0.00303119	242
														13.528	0.00281134	0.00260512	242
														13.709	0	0.00252344	242
														13.889	0.00429065	0.00241857	242
														14.069	0.00560986	0.00263324	242
														14.25	0.00499814	0.00288154	242
														14.43	0.00744659	0.00327184	242

## Sheet: Figure 3H
Figure 3h
	Bins	pWNK1
pWNK1	1	0.44631	1	0.212268	0.594477	0.322395	0.117766	0.426713	0.398473	0.13824	1	0.283387	0.308035	0	0.0557459	0.203599	0.0655859	1	0.991194	0.292892	0.640326	0.320817	1	0	1	0.991593	0.912206	0.499112	0.0135361	0.292779	1	0.148332	1	0.706309	0.732149	1	0	0.325727	0.759446	0.526745	0.300145	1	1	1	0	0.912442	1
	2	1	0.575265	0.942106	1	1	0.784522	1	1	0.648399	0.451925	1	1	0.549096	0.383168	0.882893	0.271929	0.497871	1	1	1	0.0261561	0.795822	1	0.472162	1	0.604624	1	0.541992	1	0.567593	1	0.717065	1	1	0.489269	0.0663744	1	0.874653	1	0.415687	0.303441	0.389906	0.990207	1	1	0.719513
	3	0.474988	0.434258	1	0.269216	0.468357	1	0.806565	0.437291	1	0.276093	0.897832	0.721208	0.535126	1	1	0.801958	0.248026	0.441315	0.924231	0.410145	1	0.255838	0.64828	0.216137	0.47987	0.858051	0.365306	1	0.671194	0	0.738844	0.362563	0.370019	0.773812	0.448366	0.186014	0.223171	1	0.29301	0.675103	0.227752	0.141496	0.424443	0.440717	0.732637	0.248034
	4	0.183139	0.139497	0.598715	0.136548	0.23935	0.348955	0.343436	0.235126	0.519643	0.258212	0.645569	0.416007	0.301422	0.347772	0.56315	1	0.289826	0.312723	0.342926	0.177669	0.698718	0.15641	0.443846	0.207925	0.170005	1	0.131614	0.333692	0.353115	0.0132035	0.48709	0.364964	0.118978	0.382915	0.45895	0.41155	0.200679	0.803998	0.253253	0.540839	0.296478	0.0744665	0.270167	0.228771	0.476135	0.188868
	5	0.190911	0.172325	0.325063	0.0893593	0.153972	0.248344	0.229574	0.17511	0.3359	0.0944507	0.424944	0.349783	0.235333	0.153214	0.146689	0.290822	0.35876	0.19766	0.0997433	0.1167	0.877975	0.128201	0.480455	0.192267	0.195496	0.779627	0.10634	0.106562	0.296523	0.00266079	0.223943	0.169441	0.0624705	0.274118	0.298367	0.843341	0.160173	0.500896	0.511643	1	0.242424	0.0679406	0.355106	0.33079	0.359528	0.165314
	6	0.132683	0.441095	0.298909	0.0666646	0.131063	0.204609	0.184624	0.149416	0.306332	0.0995501	0.262801	0.269883	0.246631	0.16408	0.204409	0.103971	0.382177	0.121247	0.132388	0.0657799	0.896052	0.125406	0.403422	0.244293	0.143906	0.54374	0.0996145	0.0516632	0.177192	0.0513998	0.219125	0.0615038	0.0171713	0.229792	0.295289	0.882136	0.0881382	0.448668	0.286041	0.834624	0.216293	0.0731657	0.325737	0.406974	0.28312	0.250989
	7	0.122488	0.167037	0.267912	0.0175569	0.247467	0.0919288	0.104586	0.133828	0.232409	0.0657694	0.15892	0.132754	0.492333	0.0618087	0.0794592	0.0878176	0.319682	0.258545	0.0939705	0.156144	0.31729	0.0844095	0.257133	0.436481	0.1106	0.49459	0.114045	0	0.084519	0.0876533	0.213436	0.0499253	0.0220606	0.32111	0.254567	1	0.0699512	0.456947	0.259664	0.258495	0.100004	0.0327385	0.319753	0.503586	0.371967	0.174915
	8	0.126473	0.0763505	0.225981	0.00803873	0.163437	0.275743	0.076939	0.199799	0.137914	0.0215015	0.051375	0.0363019	0.445043	0.147535	0	0	0.242288	0.225891	0.144916	0.103746	0.160256	0.0447173	0.347189	0.36992	0.0441911	0.264637	0.0609415	0.072316	0.126418	0.210946	0.11335	0.0604222	0	0.236006	0.275762	0.925782	0.0418968	0.40134	0.157283	0.0636561	0.0871169	0.0119051	0.316505	0.212956	0.302293	0.0508729
	9	0.148903	0.377044	0.87347	0.0526442	0.0858358	0.695809	0.0422908	0.221136	0.300061	0.146025	0.153595	0	0.6947	0.158106	0.0356926	0.0792685	0.127729	0.121574	0.212982	0.0664664	0	0.0300445	0.280179	0.213411	0.0472029	0.243408	0.148848	0.107601	0.283809	0.109008	0.0225234	0.0517925	0.0156353	0.0840225	0.0813096	0.530862	0.0366085	0.389106	0.279178	0	0.107207	0.061858	0.213781	0.229152	0.153308	0.0243879
	10	0.154129	0.547503	0.700585	0.102286	0.177482	0.236104	0.0818011	0.180541	0.336819	0.211267	0.266657	0.0501787	1	0.101576	0.0973916	0.111893	0.119048	0.113535	0.288754	0	0.044666	0.0748679	0.266123	0.500739	0	0.575977	0.419286	0.118705	0.132882	0.325752	0.0321442	0.0495289	0.0574021	0.0521691	0.00859465	0.220887	0.0367003	0.342263	0.217789	0.0112649	0.039966	0.0530002	0.250831	0.249379	0.0981411	0
	11	0.0994075	0.199683	0.248707	0.118543	0.114021	0.100808	0.076079	0.0727043	0.274862	0.109674	0.209204	0.144593	0.302878	0	0.275529	0.0861126	0.147638	0.101721	0.272006	0.118405	0.403359	0.0666219	0.492752	0.362089	0.191655	0.548261	0.199095	0.136678	0	0.513933	0.0605536	0.060404	0.073708	0.044024	0.0089614	0.119468	0.0149875	0.117338	0.0995281	0.234091	0.00883485	0.0878242	0.180102	0.468098	0.1378	0.0505268
	12	0	0	0	0	0	0	0	0	0	0	0	0.0675774	0.0151422	0.0315727	0.244686	0.0269553	0	0	0	0.326625	0.077026	0	0.381952	0	0.15034	0	0	0.481137	0.0482717	0.184821	0	0	0.049351	0	0	0.0669045	0	0	0	0.121064	0	0	0	0.121314	0	0.0734794
	Bins	OXSR1
OXSR1	1	0	0.684571	0.580366	0	0.474185	0.664164	1	0.449124	1	0.794118	0.00474705	0.560951	0.682621	1	0.51261	0.285017	0.595591	1	1	0.760344	0.485804	0.847948	0.436031	0.865013	0	0.509127	0.159513	1	1	0	1	1	0.848592	1	0.246673	0.829513	0.754254	1	0.807044	0.311593	0.703787	1	0.844924	0.163762	0.314948	0.0904234	0.469248	0.665072
	2	0.783998	1	1	0.709525	1	1	0.577555	1	0.546583	1	1	1	1	0.894308	1	1	0.948569	0.595226	0.733431	1	1	1	1	1	1	1	1	0.96545	0.417574	1	0.523454	0.512379	1	0.952325	1	1	1	0.570848	1	1	1	0.726913	1	0.741635	1	0.693287	0.866868	1
	3	1	0.726112	0.508531	0.69914	0.8161	0.483438	0.256565	0.460204	0.199585	0.414525	0.686615	0.855455	0.698345	0.401379	0.239797	0.364297	1	0.212627	0.566496	0.521276	0.287325	0.326485	0.469684	0.377175	0.275492	0.346987	0.772971	0.618027	0.0687499	0.874349	0.259312	0.690787	0.654796	0.382413	0.971728	0.331052	0.639659	0.297226	0.32321	0.484426	0.923569	0.360303	0.268963	1	0.669183	1	1	0.232184
	4	0.495904	0.646416	0.304318	0.444611	0.284158	0.236757	0.0896302	0.212499	0.202142	0.0614022	0.372718	0.523667	0.294056	0.117907	0.263629	0.112585	0.419755	0.107956	0.349731	0.25774	0.204804	0.14805	0.174399	0.161775	0.265694	0.144025	0.345318	0.330648	0	0.369285	0.192267	0.518536	0.29139	0.280211	0.511358	0.143729	0.417463	0.284747	0.126673	0.28352	0.722297	0.116621	0.115765	0.503511	0.369494	0.46367	0.991081	0.093569
	5	0.19206	0.442002	0.293344	0.48944	0.130369	0.44748	0.0404623	0.123149	0.151622	0.0208807	0.339864	0.110539	0.164339	0.167079	0.526883	0	0.200253	0.0937536	0.119808	0.195177	0.0742545	0.0650795	0.103478	0	0.220133	0.0627326	0.263025	0.225478	0.0437267	0.313422	0.127842	0.50169	0.417485	0.228689	0.460347	0.155389	0.291402	0.110878	0.0979666	0.211954	0.0897125	0.0567344	0.0245907	0.199557	0.341708	0.568121	0.566113	0.0566293
	6	0.118849	0.49194	0.335783	0.46659	0.0217484	0.105839	0.0195297	0.0610007	0.00725602	0.0615011	0.0997752	0.143663	0.259247	0.217146	0.279998	0.110172	0.199046	0.0404679	0.105783	0.248547	0.0342551	0	0.058072	0.0386329	0.420235	0.00047321	0.145339	0.187899	0.218102	0.363055	0.103139	0.403036	0.161783	0.238472	0.447395	0.144111	0.281721	0.138791	0.0977518	0.124003	0.0510304	0.103544	0.0640381	0.0319772	0.434869	0.321728	0.316292	0.0302898
	7	0.162917	0.288326	0.232701	0.365365	0.0146887	0	0.0714541	0.0653513	0	0.0660845	0.14841	0.214834	0.236062	0.141436	0.0694788	0.203419	0.313365	0.0229678	0.0577877	0.141835	0	0.00553649	0.144356	0.113745	0.236037	0	0.0576548	0.264644	0.132658	0.414372	0.15372	0.20419	0.0383811	0.337602	0.235821	0.0593775	0.0729839	0.0673389	0.0745027	0.144744	0.051158	0.0536045	0.0420383	0.0154253	0.199567	0.043543	0.323804	0.0396248
	8	0.138383	0.0667964	0.187639	0.408466	0.00532921	0.418941	0.321004	0.0636338	0.0350521	0.0777813	0	0.0991925	0.210575	0	0	0.417753	0.250963	0	0.057003	0.189136	0.137533	0.00592175	0.243432	0.013279	0.355076	0.00827251	0.225201	0.389029	0.187521	0.36239	0.193734	0.172514	0	0.753092	0.343204	0.114513	0	0.0075248	0.148951	0.227401	0	0.0839966	0.0719651	0.0410606	0.0138183	0	0.332605	0.0529963
	9	0.139342	0.00512562	0.330325	0.517526	0	0.400176	0.191396	0.230089	0.0945335	0.018722	0.336058	0	0.529304	0.0351763	0.165226	0.851466	0.22984	0.123403	0	0.171373	0.234032	0.0815851	0.239462	0.0339727	0.465436	0.109971	0.901045	0.425715	0.375547	0.509727	0.365032	0.368699	0.00889549	0.464834	0.693584	0.0234188	0.00384147	0.101543	0.282397	0.230815	0.440254	0	0.0984026	0	0	0.0178198	0.252382	0.108369
	10	0.113572	0	0.355139	1	0.0449005	0.46156	0.0618678	0.284709	0.244907	0	0.524129	0.152265	0.498335	0.168383	0.213208	0.700134	0.411229	0.546886	0.0992531	0.196152	0.396848	0.300895	0.472256	0.179652	0.283599	0.27582	0.578117	0.225015	0.51937	0.784665	0.374151	0.552073	0.407516	0.169873	0.578285	0.119044	0.166863	0.261903	0.14665	0.146479	0.942181	0.0963474	0.172223	0.0621023	0.0344602	0.0112896	0.254471	0.12172
	11	0.0972063	0.223659	0.213368	0.573585	0.140838	0.223488	0.101628	0.0838489	0.357815	0.111285	0.597513	0.648581	0.351892	0.364394	0.473656	0.378526	0.167437	0.936085	0.357124	0.102023	0.323806	0.304811	0.3214	0.461675	0.503581	0.224572	0.176796	0.186433	0.662853	0.857195	0.121618	0.262709	0.409229	0.123048	0.352722	0.326448	0.451628	0.175049	0.0170455	0.0157224	0.398729	0.230194	0.0970112	0.128093	0.0956569	0.179767	0.23362	0.0736536
	12	0.309712	0.336425	0	0.0829397	0.226275	0.0727767	0	0	0.316668	0.251412	0.296433	0.339858	0	0.287972	0.192109	0.0567976	0	0.738242	0.277005	0	0.00164884	0.110963	0	0.168575	0.42886	0.0249324	0	0	0.288958	0.7135	0	0	0.0842961	0	0	0	0.250315	0	0	0	0.103362	0.0514096	0	0.188598	0.302483	0.206112	0	0
	Bins	pOXSR1
pOXSR1	1	0.318009	0.745146	1	0	0.159071	0.504168	0	0.307736	0.497552	0.0142901	0	0.494941	0.134425	0.23245	0	0	0.205978	0.462326	0	0.607704	0	0	0.13123	0.637939	0.42829	0.167075	0.59907	0.0801503	0	0.915769	0.504689	0.788529	0.741624	0.461281	1	1	0	1	0	0.0896178	0.404054	0.44967	0.499072	1	0.949663	1	1	1
	2	0.490652	0.531713	0.348437	0.0209691	0.41245	1	0.0805699	0.444846	1	0.141422	0.00516289	1	0.568208	0.588921	0.0338734	0.0176469	0.260129	0.676156	0.0472313	0.98573	0.0270573	0.230545	0.549997	1	1	1	1	0.497525	0.0290183	1	1	1	1	1	0.832409	0.939174	0.85936	0.884095	1	1	1	0.961388	0.902894	0.462753	1	0.775492	0.367187	0.518593
	3	1	0.950834	0.860504	0.360924	1	0.298221	1	0.798394	0.476346	1	0.0546094	0.865753	1	1	0.536201	0.387511	1	1	1	1	0.22884	1	1	0.641194	0.648835	0.847611	0.398797	1	0.643803	0.693264	0.548249	0.698196	0.254409	0.439794	0.330999	0.312535	1	0.55935	0.683276	0.406119	0.39767	1	0.966048	0.364435	0.690636	0.319826	0.172054	0.187882
	4	0.941047	1	0.830341	1	0.375642	0.153644	0.661098	1	0.236874	0.721651	1	0.489537	0.45384	0.3861	1	1	0.87371	0.51525	0.50372	0.368671	1	0.673322	0.210863	0.404674	0.460042	0.642345	0.127752	0.318097	1	0.316784	0.148143	0.498393	0.204486	0.194894	0.156497	0.198219	0.887864	0.460292	0.628169	0.177649	0.34863	0.458566	0.693142	0.250042	0.33224	0.226882	0.18676	0.21244
	5	0.725723	0.919076	0.474376	0.578354	0.258362	0.13354	0.324755	0.409708	0.247897	0.244018	0.248696	0.483376	0.813489	0.184398	0.605054	0.522778	0.388081	0.26764	0.376745	0.121834	0.360743	0.417942	0.103954	0.239401	0.357341	0.410342	0.0180212	0.139888	0.653095	0.0679845	0.122639	0.503394	0.258006	0.0955143	0.179745	0.114951	0.334296	0.357079	0.342067	0.113599	0.341454	0.406833	0.632196	0.244123	0.105738	0.21293	0.178767	0.316707
	6	0.395272	0.298878	0.30319	0.422865	0.125968	0.169072	0.293883	0.150968	0.196977	0.200214	0.12154	0.245439	0.526842	0.114651	0.283238	0.644778	0.21931	0.394014	0.448725	0.250705	0.301515	0.440717	0	0.193249	0.457815	0.168551	0.0514703	0.0734331	0.315262	0.0232187	0	0.217724	0.214463	0.175913	0.126862	0.200973	0.191204	0.301696	0.214251	0.118075	0.226474	0.150242	0.64456	0.32701	0.261172	0.138527	0.172398	0.108432
	7	0.723536	0.197786	0.26746	0.364225	0.121674	0.149632	0.204463	0.108069	0.180073	0.247797	0.168954	0.0858698	0.650386	0.0915557	0.262629	0.42538	0.209814	0.458282	0.395959	0.100686	0.317924	0.331555	0.00270722	0.133248	0.344909	0.188209	0	0.00840543	0.278245	0	0.0246743	0.249804	0.172959	0.119049	0.055623	0.193936	0.153339	0.191177	0.239564	0.118305	0.180527	0.031843	0.740177	0.27456	0.133885	0.139737	0.0691374	0.0976851
	8	0.340104	0.139938	0.170325	0.629956	0.101425	0.126157	0.233386	0.0841136	0.165568	0.157764	0.113109	0.0747889	0.385148	0.0576893	0.195984	0.232428	0.244402	0.345034	0.313304	0.0104658	0.273957	0.644652	0.0402855	0.327364	0.301943	0.347627	0.0121513	0.00681704	0.332773	0.0606977	0.0921176	0.287959	0.0398695	0.14753	0.0346616	0.156495	0.173197	0.115824	0.225801	0.0774353	0.0570758	0.0992019	1	0.236682	0.0791861	0.136438	0.0750348	0.0994104
	9	0.257855	0.397871	0.0458664	0.579224	0.155552	0.148587	0.617502	0.1184	0.258877	0.106972	0.174549	0.315476	0.0503436	0.0745768	0.207219	0.137557	0.207369	0.412986	0.362307	0.0815504	0.237111	0.876524	0.0227539	0.413475	0.250241	0.184368	0.239455	0	0.270842	0.249327	0.273335	0.371319	0	0.229545	0.192069	0.13829	0.496212	0.169314	0.176373	0.112338	0	0.0227468	0.762616	0.23692	0.00719101	0.0712129	0	0.164073
	10	0.213073	0.118277	0.0149706	0.209781	0.0564497	0.0738153	0.371855	0.0167774	0.14244	0.162714	0.286061	0.360885	0.152876	0.0236535	0.49276	0.160664	0.15196	0.280972	0.421166	0.251743	0.628049	0.578197	0.143462	0.555793	0.442596	0.401039	0.518892	0.0767889	0.450875	0.27451	0.575324	0.0679517	0.00781238	0.20256	0.0807074	0.0709321	0.540897	0.236021	0.172516	0.150675	0.159261	0.196359	0.444859	0.175031	0	0	0.101062	0.0718636
	11	0.0813685	0.0868876	0.0177433	0.168304	0.00466299	0.0386319	0.206073	0.0429391	0.209271	0.213724	0.170087	0.173204	0.243553	0.0138399	0.212411	0.325589	0.00536315	0.0975212	0.447588	0.154449	0.826897	0.265206	0.370968	0.209472	0.423336	0.319933	0.336311	0.228622	0.610135	0.0686612	0.259325	0	0.0942189	0	0	0.0662139	0.437894	0.223928	0.199267	0.168747	0.439185	0.139411	0.0419551	0.0333636	0.152026	0.0156063	0.218365	0.00827858
	12	0	0	0	0.0331584	0	0	0.00953642	0	0	0	0.0478793	0	0	0	0.0179469	0.215376	0	0	0.367702	0	0.52353	0.00061323	0.293834	0	0	0	0.102769	0.25831	0.435291	0.0261131	0.112425	0.0279919	0.0635506	0.0583711	0.0902465	0	0.241658	0	0.152199	0	0.3919	0	0	0	0.157241	0.0132832	0.03827	0
	Bins	SLC12A2
SLC12A2	1	0.314274	0.550201	0.821287	0.333912	0.729516	0.53606	0.383159	0.546353	0.441479	0.257369	0.845008	1	0	0.045106	0.162506	0	0.272649	0.0739627	0.740864	0.361686	0.227337	0.611544	0.459927	1	0.392206	0.306688	1	0.350993	0.430261	0.857085	0.261833	0.216622	0.404419	0.166433	0.416547	0.843476	1	0.282722	0.254184	0.279687	0	0	0.811865	1		0.137335	0.378271	0.670874
	2	1	0.978018	0.577411	0.893498	0.934915	1	0.829787	0.514047	0.839272	0.888603	0.709132	0.639758	0.828791	0.136662	0.881741	0.098265	0.880453	0.317769	0.786715	0.749621	0.489542	0.489231	0.701883	0.983293	1	1	0.634013	0.76267	0.853343	1	0.808411	0.90225	0.662533	0.875937	0.703639	1	0.719918	0.785879	1	0.996057	0.649448	0.354528	1	0.656346	1	0.303512	1	1
	3	0.573735	0.246753	0.306959	0.372592	1	0.868509	0.300922	0.567028	0.680214	0.378735	0.190494	0.909758	1	0.0605802	1	0.193259	0.493918	0.28803	0.766892	1	0.469274	0.0929995	0.504888	0.505924	0.400423	0.76095	0.299195	0.664102	0.52783	0.265087	0.304067	0.947093	1	1	0.779134	0	0.378268	0.532198	0.578617	1	0.703766	0.31191	0.72336	0.304395	0.929038	0.00694932	0.425048	0.228618
	4	0.0898622	0.211849	0.570119	1	0.754161	0.629205	0.064843	0.839013	0.785096	0.871934	0.205771	0.69291	0.726771	0	0.685031	0.188641	0.055409	0.283827	0.801252	0.809075	0.354855	0	0.381865	0.517185	0.0663044	0.247653	0.578152	1	0.466813	0.230301	0.305058	0.745993	0.802325	0.598855	1	0.165847	0.269796	0.429411	0.33959	0.775346	0.381398	0.122676	0.722459	0.1594	0.570029	0	0.11064	0.16739
	5	0.0551383	0.358686	0.494369	0.698536	0.670907	0.448809	0	0.320829	0.877139	0.805547	0.351174	0.410661	0.666662	0.0197442	0.341864	0.0863268	0	0.203477	0.839291	0.598907	0.694568	0.0250047	0.181035	0.386519	0	0.177752	0.526172	0.452437	0.480307	0.0554357	0.304104	1	0.619104	0.407653	0.414481	0.0412016	0.279047	0.563377	0.290592	0.898175	0.351711	0.0179288	0.246442	0.305775	0.397965	0.204713	0.178021	0.250288
	6	0	0.161772	0.365634	0.0997465	0.340633	0.419242	0.0320821	0.276318	0.815478	0.580121	0.267079	0.184533	0.571978	0.0651936	0.275287	0.0961813	0.0425112	0.145388	1	0.429229	0.313993	0.0560513	0.398092	0.313934	0.0219058	0.0784297	0.76773	0.225646	0.469656	0.059347	0.411891	0.743582	0.51585	0.406434	0.159384	0.0952654	0.265275	0.312956	0.253854	0.536295	0.433061	0.107818	0.191723	0.140176	0.413586	0.146783	0.199329	0.336506
	7	0.020808	0.311733	0.17954	0.0179882	0.246063	0.388379	0.0155021	0.10655	0.406742	0.375404	0.0894296	0	0.546322	0.0685455	0.0908079	0.0949004	0.128698	0.018497	0.525478	0.283274	0.422198	0.0885633	0.101191	0.141502	0.0125449	0.0806121	0.606364	0.187356	0.518608	0	0.478142	0.367895	0.31757	0.24337	0.104496	0.390086	0.315116	0.0728591	0.548134	0.487676	0.702864	0.00080495	0.165554	0.293801	0.345974	0.399127	0.0617174	0.141154
	8	0.0593683	0.23855	0.456622	0	0.26946	0.326451	0.147264	0	0.315772	0	0.0259433	0.11046	0.602475	0.0225617	0	0.17664	0.13125	0	0.369493	0.291758	1	0.152054	0	0.046282	0.193159	0.0902913	0.414914	0	1	0.00650354	0.734336	0.0201427	0.287083	0.408964	0.0774814	0.346014	0.89216	0.267108	0.499981	0.462168	0.306904	0.00974233	0.0987285	0.145178	0.252495	0.558581	0.0508711	0.173479
	9	0.312596	0.226726	0.590597	0.065211	0.606772	0.434278	0.356011	0.0302455	0.629616	0.352912	0	0.189698	0.354594	0.240849	0.201937	0.51447	0.461518	0.241354	0.713919	0.604902	0.852979	0.430563	0.0783579	0.680081	0.268795	0.338318	0.485117	0.115969	0.721331	0.00701396	1	0	0.673049	0.759603	0	0.0823569	0.59507	1	0.748014	0.517909	1	0.741939	0	0	0.25812	1	0.0814001	0.220692
	10	0.61112	0	1	0.749952	0.673922	0.474749	0.758036	0.563715	1	1	0.34662	0.356224	0.734268	1	0.742999	1	0.969567	1	0.441714	0.636664	0.459347	1	0.909478	0.334785	0.447363	0.496677	0.978945	0.723811	0.292686	0.0318326	0.883929	0.25336	0.907208	0.572368	0.31553	0.0974111	0.275778	0.635208	0.967956	0.40843	0.415292	1	0.0726337	0.0969733	0.250812	0.973113	0.257539	0.535946
	11	0.241793	0.137553	0.730237	0.717239	0.159233	0.189153	1	1	0.51283	0.524466	0.985567	0.38943	0.777701	0.515413	0.468519	0.715137	1	0.681466	0.194662	0.415208	0.175944	0.673455	1	0.244254	0.575023	0.317598	0.5878	0.400772	0.179281	0.0547723	0.377698	0.439871	0.331048	0.347261	0.524166	0.415342	0.0882253	0.32249	0.585287	0.474412	0.0470577	0.0168843	0.352718	0.406969	0.0679712	0.366066	0.156948	0.257927
	12	0.0378275	1	0	0.132193	0	0	0.688468	0.426042	0	0.0664282	1	0.184965	0.33354	0.102759	0.108824	0.402256	0.285776	0.0659378	0	0	0	0.30526	0.594372	0	0.308403	0	0	0.112659	0	0.0527726	0	0.0467219	0	0	0.330944	0.321858	0	0	0	0	0.0490597	0.285234	0.466928	0.256246	0	0.176089	0	0
	Bins	pSLC12A2
pSLC12A2	1	0.953181	0.511335	0.437573	0.608971	0.712184	0.201731	0.227889	0.919538	0.430526	1	0	0.276323	1	0.366984	0.240454	0.307236	0.0780738	0.116317	0.304083	0.47754	0.201364	0.640693	0.158655	0.302889	0.685783	0.321054	0.277195	0	0.778041	0.174226	0.536678	0.371976	0.149376	1	1	0.758594	1	0.548253	0.427228	0.711034	0.226651	0.574458	1	0.475251	1	1	0.690459	0.647457
	2	1	0.808511	0.605246	1	1	0.738517	0.293004	1	1	0.814951	0.42473	0.663256	0.960236	0.672253	0.462322	0.70007	0.264658	0.499657	1	0.882662	0.729426	1	0.473508	0.55446	1	0.618119	0.579433	0.04969	1	0.621739	0.950039	0.526498	0.307683	0.544744	0.524639	1	0.732561	1	1	1	1	0.591504	0.287421	1	0.327959	0.998381	1	1
	3	0.614239	1	0.942546	0.80152	0.653927	1	0.833732	0.376052	0.104977	0.230378	0.343631	1	0.371441	1	1	1	0.668468	1	0.975885	1	1	0.945292	1	0.931583	0.945398	1	1	0.372543	0.899607	1	1	0.901189	0.839636	0.224345	0.19344	0.442602	0.198781	0.74432	0.683574	0.248406	0.322426	1	0.266267	0.571455	0.182558	0.47725	0.38556	0.373441
	4	0.319542	0.533387	1	0.576738	0.526273	0.58478	1	0.177599	0.0592893	0.147379	1	0.45615	0.597921	0.519928	0.951502	0.55961	1	0.700483	0.897521	0.78736	0.871312	0.685517	0.829096	1	0.738816	0.766833	0.745651	1	0.40296	0.558628	0.483278	1	1	0.164171	0.119128	0.180182	0.144543	0.762151	0.36771	0.12635	0.0454954	0.606348	0.274009	0.341163	0.135726	0.165773	0.16224	0.275472
	5	0	0.457734	0.92951	0.440222	0.417688	0.609466	0.777198	0.166735	0.0457463	0.108633	0.811497	0.212797	0.185839	0.282489	0.456465	0.173137	0.924832	0.363648	0.306445	0.455191	0.645685	0.477657	0.627516	0.732691	0.698333	0.443985	0.492409	0.837585	0.214585	0.412297	0.13628	0.610877	0.552583	0.109876	0.0606143	0.0846492	0.114169	0.735005	0.174723	0.115083	0.0881062	0.548825	0.154132	0.195975	0.0803874	0.119544	0.2572	0.336323
	6	0.217173	0.313088	0.501397	0.535758	0.491791	0.734857	0.435039	0.130554	0.0743585	0.130906	0.424301	0.321938	0.0268252	0.242688	0.0795557	0.0712262	0.555248	0.112028	0.199351	0.503266	0.375557	0.458454	0.598339	0.602991	0.359406	0.274887	0.32778	0.509001	0.132993	0.275561	0.148225	0.514848	0.239031	0.0812084	0.0528772	0.0680369	0.0895278	0.701379	0.176389	0.128108	0.0324968	0.715749	0.155254	0.292846	0.0177014	0.103568	0.304382	0.331068
	7	0.191973	0.365603	0.454985	0.439594	0.383525	0.277906	0.213351	0.167746	0.0310458	0.0723797	0.202901	0.272377	0	0.209936	0.0384432	0.0213902	0.322725	0.0199425	0.425465	0.357187	0.223504	0.349885	0.547901	0.566613	0.242786	0.290663	0.280325	0.345811	0.016756	0.265475	0.12571	0.553143	0.143072	0.0802042	0.0692092	0.0999611	0.0706952	0.662106	0.155857	0.0799024	0	0.542265	0.134128	0.234922	0.0260645	0.106302	0.224528	0.277076
	8	0.227349	0.345317	0.360344	0.411826	0.374044	0.617186	0.117312	0.144438	0.0540246	0.0389551	0.150754	0	0.0767674	0.144463	0.0697568	0	0.162099	0.0647634	0.156659	0.294297	0.105993	0.279517	0.37989	0.568019	0.24424	0.323603	0.22285	0.286966	0	0.227546	0.0732842	0.541194	0.148698	0.107141	0.071099	0.0429265	0.0560044	0.249177	0.0681386	0.0739368	0.0216096	0.382416	0.143312	0.167908	0	0.115175	0.124477	0.204548
	9	0.0829401	0.299969	0.24556	0.306821	0.214504	0.26036	0	0.0974008	0.017448	0.0130993	0.404168	0.698183	0.0462465	0.173907	0	0.106535	0.10049	0.0381449	0.0446142	0.288569	0.115945	0.234177	0.263843	0.57542	0.293642	0.269222	0.158221	0.289677	0.0326894	0.220533	0.150756	0.459717	0.145689	0.0341745	0.0743385	0	0.0376545	0.162213	0.0217888	0.0661139	0.0145312	0.17437	0.0926763	0.0840135	0.011525	0.115068	0.090836	0.20211
	10	0.273402	0.208245	0.270946	0.366842	0.0886217	0.0216283	0.0195267	0	0	0.0180862	0.172606	0.158327	0.133135	0.214503	0.0138773	0.0616621	0.0755714	0	0	0.180923	0.34224	0.207626	0.194658	0.571398	0.173811	0.178701	0.195795	0.245244	0.0226036	0.107806	0.128216	0.234972	0.105948	0.0260855	0.0718844	0.00253423	0.0446168	0.111435	0.0288499	0.0663397	0.0343446	0.0791528	0.103659	0.00997097	0.0315184	0.125839	0.0971282	0.14657
	11	0.223011	0.381111	0.151108	0.115426	0.155695	0	0.0590706	0.0998483	0.0175572	0	0.132253	0.327118	0.2726	0.0586328	0.0675954	0.00517278	0.0907202	0.0555611	0.07286	0.0566	0.195664	0.0939139	0.107126	0.208767	0.0837607	0.0614452	0.0478189	0.214926	0.103576	0.0272608	0	0.0657593	0.0684597	0.0988254	0.0190555	0.0254153	0.0134156	0	0.0105794	0.037742	0.0221743	0.0805779	0.0662299	0.010785	0.213978	0.0591552	0.070883	0.0235611
	12	0.406866	0	0	0	0	0.077364	0.00243479	0.195678	0.013888	0.0144912	0.067268	0.0867944	0.33672	0	0.0367897	0.146382	0	0.0815673	0.134396	0	0	0	0	0	0	0	0	0.194019	0.043711	0	0.00256025	0	0	0	0	0.104634	0	0.00662836	0	0	0.09967	0	0	0	0.35612	0	0	0
	Bins	AQP3
AQP3	1	0.0815798	0.783165	0.097235	0	0.842385	0.294873	0.296313	0.746471	0.0947024	0.571317	0.766753	0.80529	0.871513	0.646779	0.72981	0.624081	0.0306671	0.725942	0.115889	0.666419	0.416139	0.00760158	0.134684	0	0	0.664264	0.258453	0.671623	0.564651	0.801162	0.658328	1	1	0	0.427095	1	1	0	0	0.548568	1	0	0.533485	1	0.600391	0.0962089	1	1
	2	0.337401	1	0.513883	0.364959	1	1	0.685068	1	0.436021	1	1	1	1	1	1	1	0.431538	1	0.589644	0.503223	0.70026	0.414088	0.626447	0.236253	0.79792	1	0.498964	1	0.837264	1	1	0.662441	0.798952	0.547463	1	0.226514	0.864287	0.78331	0.301704	1	0.637499	0.74415	1	0.744272	0.349102	1	0.445108	0.879654
	3	1	0.897174	1	0.97674	0.493186	0.95348	1	0.723994	1	0.371223	0.580034	0.743974	0.225882	0.40073	0.867367	0.828828	0.0635897	0.848085	1	1	1	0.755209	1	1	0.55089	0.904472	0.97468	0.794498	1	0.837067	0.63345	0.137686	0.0922436	0.249646	0.499813	0.094677	0.468248	1	0.644517	0.788227	0.290261	1	0.245258	0.410165	0.281288	0.254822	0.205608	0.603646
	4	0.459325	0.527505	0.481843	1	0	0.797937	0.563194	0.654799	0.550445	0.0668962	0.173861	0.140807	0.163957	0.436347	0.400153	0.271137	0	0.405256	0.841023	0.851265	0.923717	1	0.843663	0.937735	0.69604	0.243252	1	0.602164	0.675776	0.448768	0.113304	0.0671939	0.146919	0.122589	0.433114	0.110087	0.37347	0.824398	1	0.158343	0.218722	0.574574	0.0684256	0.139082	0.448443	0.0232651	0.0302514	0.356233
	5	0.108546	0.454296	0.153264	0.455951	0.318699	0.777672	0.26343	0.751192	0.262875	0.320801	0	0.104448	0.0937391	0.144427	0.221818	0.0467339	0.0864743	0.304446	0.731306	0.744271	0.373558	0.645239	0.56745	0.603785	1	0.0983909	0.611345	0.700572	0.260013	0.225143	0.18611	0.00581847	0.00499856	0.164399	0.366878	0.0752434	0.387056	0.401699	0.690223	0	0.251955	0.549902	0	0.182307	0.849753	0.0167805	0.0426996	0.529486
	6	0.0326122	0.159101	0.0308763	0.351234	0.159071	0.165897	0.156994	0.384777	0.0512288	0	0.280614	0	0.0234809	0.0613924	0.096493	0.00697585	0.0933274	0.433806	0.482664	0.529252	0.11005	0.145514	0.178305	0.422613	0.653033	0.0965742	0.275232	0.35805	0.213886	0.21948	0.164373	0	0	0.4155	0.540108	0.0884102	0.407567	0.233778	0.3488	0.0262409	0.236946	0.380972	0.0658566	0.145223	0.708573	0.0368241	0.00165518	0.207897
	7	0.0568088	0.153039	0.107302	0.263943	0.130514	0.296512	0.273301	0.164435	0.112359	0.0670495	0.261298	0.04134	0.0804866	0	0.190139	0.0677874	0.187927	0.278765	0.345378	0.143666	0.0352658	0.101284	0.0192977	0.264506	0.208146	0	0.0314925	0.316444	0.138857	0.051479	0	0.108154	0.0812938	0.554581	0.480731	0.0669908	0.2678	0.209321	0.252852	0.127842	0.263213	0.313026	0.292717	0.128639	0.722018	0.0809855	0.00284968	0.165936
	8	0	0.158542	0	0.264971	0.411924	0.175636	0.0794116	0.226355	0.0877445	0.086678	0.209731	0.133585	0.0391313	0.0771148	0.0509711	0	0.124089	0.172215	0.384572	0.0145118	0.00169108	0	0	0.137269	0.0223931	0.0169045	0.0352695	0.737981	0.0178921	0	0.0892288	0.203274	0.0513134	0.848804	0.521417	0.0221893	0.306364	0.284849	0.255064	0.0908151	0.135719	0.468048	0.409168	0.0861394	0.755309	0.0732457	0	0.0843128
	9	0.111627	0	0.127824	0.119365	0.22189	0.142555	0.117257	0	0.134105	0.210659	0.213328	0.0703553	0.202024	0.175181	0.0729392	0.0657591	0.265196	0.341522	0.563579	0	0.0422687	0.0839084	0.03025	0.156887	0.00918158	0.134669	0.0162512	0.259684	0	0.0507991	0.217387	0.217132	0.289119	1	0.480556	0.0735728	0.550103	0.343275	0.206522	0.150451	0.10904	0.340962	0.630714	0	0	0.0785369	0.0039048	0.049734
	10	0.0501495	0.100492	0.0853461	0.170968	0.332966	0.150319	0.120728	0.0473924	4.1972e-05	0.0708908	0.163344	0.381851	0	0.313423	0	0.451243	0.556447	0.503403	0.265789	0.292564	0	0.184727	0.0164916	0.0774507	0.369675	0.143989	0	0.290685	0.0373002	0.201	0.273068	0.205969	0.29997	0.911109	0.317561	0.0309317	0.371683	0.367755	0.275811	0.214565	0.207913	0.294949	0.807532	0.0643424	0.259711	0.0935648	0.0857949	0.354978
	11	0.102357	0.223708	0.157595	0.277864	0.335622	0.0575347	0	0.00656092	0.029949	0.355262	0.222182	0.391863	0.0838523	0.1053	0.249287	0.598267	0.675059	0.173098	0.16958	0.169468	0.00423608	0.020851	0.0020037	0.277448	0.0850267	0.2535	0.154962	0	0.00305765	0.608267	0.141504	0.103776	0.250431	0.688185	0.112031	0	0.179675	0.583768	0.414763	0.31172	0.131767	0.280229	0.62787	0.141901	1	0.189285	0.263654	0.274306
	12	0.0929036	0.235564	0.136307	0.0685229	0.419547	0	0.199802	0.0168766	0	0.298455	0.257342	0.44386	0.0449541	0.114865	0.469658	0.0206978	1	0	0	0.00020841	0.168263	0.263242	0.0242632	0.0549886	0.450147	0.30288	0.129767	0.412985	0.102485	0.384244	0.410799	0.0232146	0.0323741	0.735349	0	0.00121253	0	0.928282	0.359293	0.121621	0	0.30356	0.0256893	0.0981559	0.992379	0	0.481115	0
[truncated: 122 more columns]

## Sheet: Figure 4
Figure 4b-1				Figure 4b-2				Figure 4d				Figure 4e
Distance from membrane peak (nm)	Membrane-Orange	Lifeact-GFP		Distance from membrane peak (nm)	Membrane-Orange	Lifeact-GFP		Vehicle	SLC12A2i	AQP3i			Speed (μm/min)	Peak F-actin to membrane distance (nm)
-564.8	0	0.010041			0.0539573	0.0347176		173.6	0	130.2		Vehicle	8.24	174
-521.3	0.00373588	0.00478505		-564.8	0.0487992	0.0204019		43.4	130.2	0			5.6	43
-477.8	0.0267717	0		-521.3	0.0551905	0.0100009		43.4	43.4	0			13.32	260
-434.3	0.0649663	0.00743211		-477.8	0.0748304	0.0197066		260.4	130.2	43.4			12.28	303.8
-391	0.103642	0.0400876		-434.3	0.0848159	0.0349081		303.8	43.4	0			13.52	174
-347	0.137506	0.104329		-391	0.0669203	0.0354605		303.8	173.6	43.4			13.12	174
-304	0.166152	0.1948		-347	0.0284674	0.0178017		173.6	86.8	43.4			15.2	174
-260	0.21178	0.294306		-304	0	0		173.6	173.6	86.8			13.8	217
-217	0.311636	0.379788		-260	0.0103012	0.00470521		173.6	130.2	260.4			10.84	63
-174	0.472874	0.429777		-217	0.0915831	0.061282		130.2	43.4	173.6			18.4	260.4
-130	0.66025	0.447975		-174	0.258718	0.191894		86.8	86.8	130.2			6.8	86.8
-87	0.834988	0.475769		-130	0.494714	0.392704		43.4	86.8	43.4			6.4	173.6
-43	0.95774	0.54024		-87	0.740379	0.62486		86.8	130.2	0			10.64	130.2
0	1	0.645804		-43	0.923019	0.831565		130.2	43.4	43.4			13.32	130.2
43	0.95484	0.772646		0	1	0.965444		217	173.4	130.2			12.32	303.8
87	0.851274	0.887997		43	0.971773	1		86.8	130.2	43.4			21.32	260.4
130	0.72124	0.967955		87	0.858746	0.937023		173.6	130.2	0		SLC12A2i	9.96	43.4
174	0.597804	1		130	0.688407	0.792333		260.4	86.8	130.2			8.84	43.4
217	0.482144	0.99916		174	0.497767	0.603038		86.8	43.4	43.4			9.72	130
260	0.382174	0.989412		217	0.333128	0.423507		173.6	86.8	0			12.88	130
304	0.30386	0.975884		260	0.228131	0.293733		130.2	173.6	173.6			5.12	43.4
347	0.23959	0.9543		304	0.184429	0.219507		130.2	173.6	130.2			10.64	173.6
391	0.185426	0.924025		347	0.17897	0.184875		130.2	43.4	43.4			11.96	130
434	0.15307	0.893813		391	0.187888	0.171493		217	260.4				7.96	173.6
477	0.157882	0.861692		434	0.194971	0.165482		217	173.6				4.16	43.4
520.5	0.179854	0.84245		477	0.189197	0.155872		303.8	43.4				13.56	130
563.8	0.200104	0.844753		520.5	0.166684	0.138413		260.4	86.8				6.2	130
607.1	0.203954	0.880399		563.8	0.140593	0.125012		217	217				15.36	87
								260.4					4.72	43
													6.72	43
													6.68	173.6
													9.88	173.6
													3.82	43.4
													23.79	260.4
													14.184	43
													8.32	217
												AQP3i	1.84	0
													3.44	43
													5.4	0
													0	0
													6.76	43
													7.436	43.4
Figure 4c
Distance from membrane peak (nm)	Membrane-Orange																															Vehicle
-868						0.0289855		0.13263		0.202788																														0.025126	0.0393701								0.163351
-824.6	0.412418		0			0.00385507		0.151528	0.24427	0.159483				0		0.106651																								0.0399952	0.0511196			0.152782					0.115636
-781.2	0.414992	0.352988	0.0332177	0.0358934		0		0.142886	0.167909	0.12358				0		0.16178																				0		0	0.446458	0.0707112	0.0435215			0.305024		0.006761	0.012726		0.046393
-737.8	0.461862	0.208677	0.176654	0.0294015	0	0.201897	0.203747	0.0562129	0.328791	0.107677				0.049227	0.426124	0.105781	0.049227											0.100019						0.18115		0.230583	0.28582	0.179608	0.280099	0.0929761	0.0795915	0.0218769		0.365633	0.383468	0.042243	-0.073825		0.0119
-694.4	0.450595	0.176223	0.265819	0.028911	0.156685	0.0921805	0.0948036	0.0477119	0.357065	0.164969				0.078373	0.343662	0.107251	0.078373	0.141711								0.235766		0.123155	0.165996		0.0942617	0.0545084	0.122964	0.155901	0.0412123	0.1636	0.144807	0.240912	0.202051	0.122205	0.0909873	0.0600763		0.418697	0.147528	0.292946	0.012119		0.004466
-651	0.455832	0.170708	0.320995	0.0342815	0.178982	0.147709	0.113334	0.100972	0.360318	0.259849			0.188705	0.19274	0.296541	0.087833	0.19274	0.121733	0.506894	0.0538697	0.101847				0.42017	0.19483	0.272134	0.173365	0.261203	0.495536	0.0886984	0.142163	0.128046	0.111815	0.05193	0.216328	0.145133	0.247296	0.163127	0.105504	0.100875	0.0542718	0.456704	0.359557	0.14563	0.245621	0.022438	0.000688	0.046566
-607.6	0.466685	0.1488	0.293546	0.0305798	0.1316	0.139876	0.150114	0.11963	0.310022	0.305173		0.227652	0.191419	0.217829	0.290634	0.100209	0.217829	0.104579	0.507521	0.0969036	0.122742			0.294179	0.422606	0.19202	0.32498	0.177776	0.232196	0.539885	0.0441738	0.147666	0.166111	0.118741	0.0651054	0.226409	0.180454	0.254979	0.227065	0.152712	0.107752	0.0591537	0.442559	0.346961	0.14243	0.221921	0.035595	0.120868	0.090623
-564.2	0.47153	0.167216	0.296358	0.0255998	0.148254	0.168301	0.166229	0.158873	0.300308	0.243668	0.173188	0.166944	0.203878	0.243786	0.297733	0.171905	0.243786	0.0969729	0.522717	0.121104	0.142736	0.0456754	0.22518	0.306412	0.406978	0.231735	0.330641	0.176126	0.202319	0.509142	0.0615641	0.167683	0.204544	0.136611	0.126266	0.224134	0.200178	0.259943	0.258407	0.169891	0.12396	0.0614281	0.403238	0.350946	0.163124	0.223446	0.05058	0.133188	0.138243
-520.8	0.469688	0.150221	0.298986	0.0271274	0.18352	0.20401	0.25611	0.202045	0.313074	0.205223	0.159914	0.16895	0.187513	0.259854	0.271612	0.208271	0.259854	0.102671	0.5595	0.136034	0.143434	0.0541647	0.249932	0.316096	0.398367	0.255132	0.325993	0.175601	0.175703	0.510921	0.066536	0.1998	0.237617	0.139923	0.137252	0.227236	0.230838	0.267763	0.260232	0.182533	0.149769	0.0573485	0.400263	0.362758	0.244472	0.228255	0.067122	0.164034	0.190638
-477.4	0.462605	0.133144	0.301728	0.0396509	0.239865	0.244031	0.348467	0.23749	0.346452	0.191569	0.160352	0.184356	0.195864	0.263016	0.216554	0.221016	0.263016	0.12539	0.543476	0.143338	0.137186	0.061066	0.252064	0.325922	0.391734	0.281155	0.348339	0.184344	0.180121	0.450442	0.0762164	0.219281	0.249946	0.139697	0.139434	0.223588	0.270416	0.272512	0.250211	0.189495	0.17472	0.0565835	0.3743	0.380462	0.248479	0.232072	0.086975	0.160802	0.23986
-434	0.456398	0.160937	0.309045	0.0641703	0.296868	0.271519	0.402659	0.257285	0.366227	0.207512	0.148313	0.203333	0.195526	0.257863	0.21598	0.226835	0.257863	0.159121	0.522512	0.139677	0.145842	0.0640883	0.254779	0.340738	0.398074	0.301717	0.387488	0.205179	0.179616	0.443566	0.103175	0.236999	0.242882	0.135291	0.132596	0.217039	0.309881	0.27493	0.231634	0.192765	0.188782	0.0570514	0.389758	0.394267	0.238009	0.234422	0.114044	0.124592	0.30535
-390.6	0.459254	0.17114	0.327127	0.0973057	0.331944	0.278459	0.394922	0.266145	0.369919	0.222623	0.145354	0.206347	0.188396	0.256504	0.215766	0.240507	0.256504	0.2015	0.5026	0.144349	0.151277	0.0681517	0.267303	0.360934	0.421875	0.32674	0.419409	0.236392	0.183143	0.47739	0.141465	0.254214	0.234502	0.141178	0.125484	0.21251	0.336032	0.273176	0.211609	0.199178	0.192648	0.057378	0.438284	0.410855	0.222772	0.239739	0.147802	0.092074	0.369691
-347.2	0.473443	0.203913	0.350814	0.139381	0.339495	0.276357	0.354896	0.27327	0.36324	0.2562	0.147324	0.211229	0.187014	0.274649	0.238701	0.261005	0.274649	0.244754	0.499064	0.147811	0.169014	0.073193	0.288668	0.382122	0.455013	0.354121	0.450644	0.251928	0.192348	0.474611	0.19318	0.270773	0.241541	0.159083	0.137757	0.223423	0.347237	0.267765	0.200877	0.218099	0.185769	0.0629991	0.421899	0.438341	0.214939	0.261704	0.18796	0.087039	0.406711
-303.8	0.499308	0.253525	0.380961	0.193123	0.33526	0.284239	0.311293	0.292544	0.373052	0.303726	0.159047	0.227511	0.205858	0.318086	0.298583	0.261779	0.318086	0.273733	0.520612	0.164429	0.202614	0.0825077	0.295628	0.411389	0.486175	0.387787	0.477721	0.317042	0.212353	0.47802	0.258066	0.290409	0.259952	0.193574	0.162155	0.23635	0.350183	0.262746	0.200853	0.245835	0.21486	0.0768177	0.416489	0.474542	0.230861	0.303601	0.226944	0.116767	0.409323
-260.4	0.538503	0.328384	0.42747	0.26504	0.340599	0.315313	0.293199	0.335353	0.417223	0.343601	0.189279	0.249046	0.243788	0.375468	0.366966	0.240235	0.375468	0.290975	0.543916	0.212758	0.25182	0.114058	0.317462	0.451163	0.50472	0.41662	0.505861	0.359218	0.248575	0.487228	0.339965	0.314218	0.285094	0.238583	0.20471	0.250383	0.353235	0.263001	0.223228	0.277044	0.239556	0.107242	0.427156	0.516185	0.266582	0.367689	0.259249	0.171783	0.392677
-217	0.597016	0.427726	0.501235	0.365852	0.386481	0.380015	0.321611	0.408437	0.487679	0.382247	0.254481	0.279344	0.299419	0.437367	0.385715	0.220972	0.437367	0.326822	0.591407	0.277508	0.331303	0.191105	0.397772	0.511646	0.53034	0.455923	0.530313	0.423689	0.313013	0.51119	0.435576	0.358147	0.312824	0.302551	0.261504	0.266834	0.367282	0.272186	0.263802	0.307108	0.270461	0.153859	0.451191	0.557981	0.338998	0.447369	0.289089	0.251069	0.385876
-173.6	0.679863	0.556462	0.599725	0.503532	0.493121	0.483708	0.407799	0.528785	0.574333	0.419031	0.369884	0.339911	0.380795	0.513268	0.367817	0.243134	0.513268	0.413358	0.661283	0.395875	0.450521	0.325856	0.504949	0.598495	0.58381	0.533517	0.589778	0.526906	0.422417	0.575236	0.553949	0.41598	0.352265	0.385723	0.326514	0.288389	0.391862	0.296296	0.321376	0.337375	0.301225	0.2134	0.474368	0.592063	0.45225	0.53089	0.326137	0.352621	0.407074
-130.2	0.782029	0.701138	0.727152	0.670065	0.651102	0.626917	0.56	0.680688	0.682504	0.489918	0.54353	0.458783	0.477037	0.621192	0.412973	0.351466	0.621192	0.562159	0.754789	0.56078	0.606048	0.52787	0.655172	0.711365	0.680598	0.660056	0.670582	0.665215	0.584634	0.685646	0.691822	0.479322	0.410283	0.483373	0.409145	0.335439	0.420263	0.340841	0.3786	0.375348	0.332645	0.27716	0.488439	0.623505	0.609742	0.620244	0.388222	0.463685	0.452355
-86.8	0.886484	0.848412	0.85723	0.837132	0.824718	0.801091	0.753247	0.8396	0.816159	0.633861	0.755378	0.658401	0.643713	0.767799	0.59207	0.57725	0.767799	0.753217	0.866363	0.76337	0.781892	0.755086	0.816099	0.838989	0.813351	0.820224	0.8009	0.820154	0.779955	0.825332	0.837071	0.528161	0.492318	0.585829	0.492802	0.41078	0.461226	0.406758	0.43394	0.429591	0.358757	0.345136	0.504078	0.67084	0.774971	0.720293	0.486886	0.542345	0.518802
-43.4	0.966797	0.958011	0.962682	0.959222	0.95585	0.945118	0.926533	0.961133	0.942314	0.851602	0.931374	0.895602	0.879138	0.922765	0.859793	0.874426	0.922765	0.925173	0.95599	0.929118	0.92974	0.934839	0.945259	0.949698	0.937083	0.950921	0.938385	0.947321	0.94212	0.952163	0.948664	0.550758	0.559778	0.667978	0.578489	0.505012	0.516117	0.483395	0.480151	0.495543	0.380312	0.420614	0.533319	0.735783	0.920415	0.835977	0.610572	0.590497	0.612117
0	1	1	1	1	1	1	1	1	1	1	1	1	1	1	1	1	1	1	1	1	1	1	1	0.99855	0.995361	1	1	1	1	1	1	0.553582	0.59944	0.717703	0.645511	0.607259	0.586124	0.55812	0.522342	0.565394	0.405155	0.502829	0.579049	0.815977	0.994298	0.944642	0.732069	0.629247	0.722143
43.4	0.975227	0.958436	0.944836	0.952714	0.949073	0.943376	0.949865	0.945638	0.949707	0.853823	0.926194	0.88198	0.865158	0.929829	0.862699	0.819398	0.929829	0.94102	0.963737	0.932926	0.953504	0.938965	0.951193	0.967567	0.964589	0.953816	0.954005	0.957576	0.937932	0.936639	0.968358	0.554809	0.644227	0.744678	0.682459	0.679079	0.659811	0.624304	0.577215	0.629571	0.440177	0.596241	0.626789	0.895083	1	1	0.825624	0.671006	0.809444
86.8	0.89975	0.861688	0.818073	0.847024	0.834402	0.826901	0.817807	0.837845	0.819854	0.60752	0.763859	0.650661	0.633366	0.765559	0.602077	0.525258	0.765559	0.802522	0.875098	0.775877	0.819251	0.804878	0.822209	0.874524	0.878686	0.847369	0.841307	0.842252	0.786431	0.814069	0.872017	0.57691	0.706563	0.756222	0.697644	0.707825	0.713003	0.678143	0.642279	0.681904	0.484536	0.694211	0.662594	0.955419	0.940487	0.996857	0.883965	0.710156	0.853744
130.2	0.799974	0.739934	0.658815	0.724538	0.701062	0.696093	0.659353	0.729053	0.677575	0.484207	0.589918	0.475154	0.492503	0.620567	0.435883	0.342885	0.620567	0.659028	0.762475	0.603022	0.65238	0.655938	0.686312	0.758666	0.778548	0.737695	0.706572	0.700297	0.617674	0.681031	0.746085	0.632143	0.758332	0.751301	0.700833	0.722212	0.726794	0.722433	0.70389	0.710041	0.539134	0.78851	0.678969	0.988122	0.855668	0.955111	0.920197	0.752311	0.878138
173.6	0.701572	0.63186	0.513672	0.612629	0.586727	0.583349	0.498418	0.643382	0.584754	0.422827	0.457677	0.39798	0.422762	0.54168	0.387224	0.282733	0.54168	0.563385	0.666199	0.46782	0.513712	0.542526	0.570433	0.660917	0.69212	0.649101	0.59105	0.56879	0.483835	0.587801	0.622823	0.709383	0.781398	0.722479	0.693679	0.712934	0.713328	0.759711	0.747583	0.714266	0.590467	0.853161	0.675975	1	0.775508	0.913509	0.953579	0.804697	0.911747
217	0.620877	0.543771	0.403503	0.522537	0.507703	0.490923	0.368153	0.61785	0.543235	0.396237	0.376804	0.370066	0.363234	0.511839	0.397348	0.28731	0.511839	0.522103	0.614521	0.377398	0.420157	0.478002	0.482876	0.599393	0.622077	0.578741	0.527549	0.456802	0.404267	0.530326	0.526992	0.781754	0.751772	0.668656	0.677349	0.695271	0.699201	0.780914	0.758664	0.709557	0.618579	0.861499	0.697108	0.991162	0.700697	0.882842	0.98377	0.869499	0.959614
260.4	0.562166	0.474337	0.336551	0.455556	0.458591	0.418942	0.278926	0.554546	0.523604	0.373518	0.336812	0.344608	0.319179	0.499879	0.409966	0.319763	0.499879	0.500192	0.595732	0.33407	0.363823	0.434912	0.422458	0.575245	0.558736	0.526581	0.483922	0.394345	0.36732	0.508559	0.453144	0.831027	0.712439	0.606747	0.64231	0.674028	0.690365	0.780718	0.738397	0.713321	0.629784	0.804455	0.694046	0.963529	0.635157	0.847422	1	0.932199	0.997438
303.8	0.523242	0.409746	0.310012	0.409437	0.432617	0.364494	0.253901	0.494072	0.499188	0.355606	0.322419	0.314359	0.304367	0.475745	0.404621	0.33287	0.475745	0.468638	0.591786	0.303207	0.341475	0.42797	0.39687	0.578381	0.505047	0.479482	0.468467	0.36114	0.353666	0.507342	0.404296	0.84939	0.67873	0.565231	0.62563	0.658404	0.691528	0.770373	0.69814	0.721494	0.61966	0.69654	0.708326	0.914756	0.571523	0.805618	0.987547	0.976012	1
347.2	0.500157	0.356027	0.30938	0.377868	0.418998	0.338538	0.287306	0.444586	0.458815	0.278494	0.320066	0.297276	0.282457	0.434435	0.362018	0.317137	0.434435	0.410338	0.581588	0.275609	0.337649	0.426032	0.386536	0.590931	0.460559	0.438204	0.48344	0.35782	0.348687	0.521872	0.372482	0.849108	0.640724	0.549829	0.64721	0.649802	0.699537	0.752831	0.666299	0.721783	0.599572	0.579369	0.731085	0.851615	0.49148	0.767635	0.945076	0.970165	0.97023
390.6	0.486391	0.318657	0.323615	0.35328	0.41017	0.338333	0.352122	0.422459	0.424275	0.276766	0.319405	0.295644	0.251293	0.401554	0.299348	0.290916	0.401554	0.381106	0.56291	0.266813	0.338006	0.426248	0.39357	0.601246	0.433656	0.414124	0.484891	0.371237	0.3388	0.534529	0.34693	0.831663	0.574436	0.553155	0.679186	0.64933	0.711075	0.736137	0.651838	0.712141	0.59818	0.4863	0.723469	0.792459	0.411998	0.736691	0.888723	0.947494	0.941171
434	0.479181	0.295284	0.337154	0.328701	0.398464	0.327858	0.404298	0.396492	0.395423	0.263531	0.313316	0.304577	0.252735	0.392511	0.260754	0.265989	0.392511	0.307216	0.550002	0.262134	0.337254	0.426773	0.389912	0.600372	0.417076	0.394662	0.51491	0.381425	0.318791	0.549275	0.338597	0.789154	0.513947	0.560393	0.692802	0.659708	0.719554	0.711346	0.652636	0.703896	0.619947	0.424997	0.687468	0.754962	0.344744	0.708931	0.83816	0.941105	0.93365
477.4	0.477096	0.287158	0.346742	0.304792	0.375057	0.361318	0.412382	0.382207	0.401628	0.190497	0.299878	0.290145	0.256976	0.394714	0.281189	0.239592	0.394714	0.255867	0.536903	0.265435	0.354582	0.429743	0.372134	0.588194	0.408645	0.371653	0.430409	0.37519	0.304453	0.549863	0.335249	0.71867	0.483267	0.565816	0.668924	0.676653	0.721462	0.680771	0.660464	0.700524	0.674455	0.396084	0.633726	0.737831	0.312931	0.687871	0.659429	0.964457	0.936668
520.8	0.476551	0.286788	0.334872	0.190825	0.339273	0.405202	0.376525	0.371643	0.358578	0.108789	0.257915	0.295528	0.307983	0.391676	0.324669	0.241462	0.391676	0.245247	0.519744	0.259739	0.358048	0.431868	0.357354	0.570651	0.407716	0.349386	0.41675	0.35209	0.300156	0.524448	0.230841	0.637139	0.469732	0.544599	0.615404	0.674485	0.709183	0.645879	0.675186	0.722636	0.701751	0.393726	0.569962	0.736198	0.322897	0.683044	0.491736	0.993531	0.930275
564.2	0.486588	0.291956	0.326027		0.294436	0.472512	0.312715	0.369806	0.330624	0.02956	0.29353			0.379447	0.391573	0.299212	0.379447	0.188721	0.501575	0.268529	0.352303	0.348874	0.350042	0.566427	0.411782	0.31701	0.495707	0.336357	0.315788	0.479496	0.246411	0.571419	0.465957	0.51793	0.523225	0.588073	0.688871	0.619418	0.714459	0.734294	0.723437	0.426639	0.533564	0.752139	0.37392	0.671066		0.998012	0.916482
607.6	0.481195	0.253342	0.229028		0.273284	0.432221	0.336883	0.059294	0.30761	0.004855				0.35999	0.431823	0.313399	0.35999	0.194089	0.2858	0.264185	0.346728	0.361159	0.277944	0.506831	0.374291	0.293069	0.494292	0.27147	0.259046	0.441208	0.194459	0.280333	0.451982	0.498552	0.478816	0.427364	0.629755	0.551314	0.635734	0.674756	0.455561	0.430179	0.464732	0.602564	0.489666	0.483895		1	0.910499
651	0.492745	0.378701	0.179719		0.316608	0.344917	0.37253	0.0264994		0.048931				0.284593	0.262544	0.638091	0.284593	0.108446	0.196666	0.235609	0.235858	0.219311	0.262379	0.42726	0.26109	0.310892	0.513641		0.307474	0.420053		0.192572	0.377757	0.278636	0.387421	0.405039	0.469977	0.496255	0.630549	0.805469	0.491976	0.51074	0.450466		0.530062	0.356023		0.843743	0.911735
694.4		0.41284	0.134321				0.291667			0.087572				0.123362		0.957752	0.123362		0.317516	0.256965			0.245821	0.427501	0.17542	0.218047	0.466669		0.221825	0.367516		0.24944	0.30137	0.363992		0.503245	0.498439	0.224464	0.566307	0.746223	0.789318	0.611124	0.404148		0.543457	0.326468
737.8		0.387417								0.076426				0										0.24155		0.0935897				0.357853		0.199778	0.193383	0.14981			0.269071	0.102288	0.404032	0.63221	0.967359	0.54836	0.425276		0.647896
781.2		0.433142								0.018151																				0.510783			0				0.555176	0			1		0.571927		0.42087
824.6										0.006278																				0.589371							0						0.640901
868										0.006232																				0.455252													0.596402
911.4										0.0106																				0.145763
[truncated: 59 more columns]

## Sheet: Figure 5
Figure 5b
Bin along cell length	CaaX										MPAct
1	1242.41	1315.17	1748.68	545.819	900.527	1559.36	1033.29	946.205	932.385	1070.68	935.172	915.529	1156.68	500.813	661.828	1333.87	963.503	990.092	808.709	971.279
2	921.133	1252.84	1359.92	867.241	1046.68	1053.27	916.949	1187.66	1089.28	903.552	723.153	971.136	1139.38	755.951	893.795	831.029	911.073	955.78	1026.95	794.905
3	819.854	1364.38	892.744	1304.93	837.007	797.214	809.096	823.438	1009	787.894	694.807	1153.39	737.738	1117.58	714.259	869.94	939.956	938.274	1052.41	906.761
4	1143.16	905.57	1022.85	1203.46	820.54	711.218	757.435	818.366	909.155	909.813	1027.55	946.97	1054.38	1034.75	812.993	778.242	872.127	838.992	933.023	816.173
5	982.629	642.218	922.774	812.383	816.816	619.816	753.024	839.852	933.859	777.128	1002.71	810.752	947.183	794.909	760.52	737.761	853.453	871.335	956.259	835.589
6	787.795	695.557	790.114	865.356	736.798	674.529	732.351	740.537	868.301	734.293	832.148	850.717	880.785	746.289	869.214	813.302	1079.79	1010.76	1055.18	695.24
7	849.674	794.707	690.63	732.576	840.445	705.755	973.924	832.996	955.509	772.156	882.898	1001.75	715.283	687.88	816.067	1133.06	1506.88	1205.09	1148.43	924.941
8	822.942	967.633	678.314	745.728	743.673	942.859	987.007	868.108	968.138	988.541	908.561	1723.58	751.736	978.497	930.314	1204.47	2102.05	1233.98	1266.73	1366.58
9	745.755	1088.25	722.673	685.329	714.122	1011.99	840.817	866.784	851.192	891.406	811.127	1869.09	819.527	1292.1	862.066	1731.39	1739.61	1989.42	1372.06	1702.51
10	754.878	927.454	941.559	876.438	868.921	843	846.326	783.263	778.89	786.693	1111.86	1741.95	1564.51	1264.84	1279.12	1464.1	1145.1	1509.19	1246.35	1380.21
11	979.79	862.56	1110.81	1093.2	1161.33	744.667	963.894	942.766	849.074	831.037	2107.05	1148.98	1349.92	1676.13	1382.19	1149.61	1187.32	1084.61	1125.48	1397.54
12	1261.84	1232.12	981.81	960.831	1270.08	758.309	916.411	816.852	1117.05	879.823	2300.05	1570.34	1722.48	1301.31	1354.61	1089.01	1023.24	760.637	1284.76	1160.84
Figure 5c
Bin along cell length	Vehicle
1	0.624516	0.60267	0.696194	0.557525	0.509615	0.740135	0.360508	0.68285	0.799288	0.601203	0.627924	0.651042	0.274894	0.270806	0.517269	0.438792	0.599689	0.666145	0.229859	0.157354	0.505863	0.421734	0.488689	0.448126	0.297124	0.310553	0.565772	0.31358	0.525815	0.128371	0.279217	0.409141	0.316206	0.249575	0.385264	0.564914	0.308753	0.232722	0.339441	0.477813	0.263167	0.326096	0.464328	0.564419	0.563829	0.510406	0.261077	0.382644	0.385301
2	0.557352	0.70507	0.74302	0.490474	0.396497	0.696415	0.338174	0.806416	0.670967	0.459862	0.650245	0.60917	0.244796	0.273502	0.313208	0.416271	0.653308	0.547074	0.306327	0.204166	0.584274	0.460411	0.644323	0.31684	0.408805	0.412717	0.520101	0.255411	0.526787	0.214796	0.227817	0.46657	0.424701	0.353388	0.338709	0.527351	0.331337	0.443437	0.373855	0.596602	0.271948	0.372116	0.401288	0.500535	0.61327	0.498831	0.218473	0.782372	0.470573
3	0.74926	0.588453	0.928179	0.563695	0.493754	0.761525	0.53753	0.717938	0.785279	0.436051	0.619778	0.625963	0.306764	0.333606	0.48605	0.430611	0.543484	0.717658	0.320179	0.28801	0.380621	0.427009	0.390333	0.386421	0.412971	0.469258	0.568651	0.335035	0.534927	0.279981	0.302276	0.436196	0.409874	0.394357	0.423	0.402059	0.416244	0.319121	0.537997	0.62805	0.277278	0.422439	0.336457	0.685089	0.588618	0.367144	0.191835	0.728487	0.650171
4	0.833135	0.517372	0.792604	0.500307	0.667964	0.813005	0.577714	0.906538	0.798559	0.568685	0.718172	0.642286	0.592163	0.298771	0.676677	0.538057	0.626228	0.772433	0.312485	0.227596	0.469362	0.461375	0.501045	0.553398	0.36436	0.497815	0.535505	0.370645	0.688827	0.273419	0.300406	0.524445	0.522266	0.418488	0.416787	0.528131	0.526881	0.279793	0.408355	0.530891	0.278205	0.471056	0.396566	0.802457	0.752442	0.47111	0.289372	0.736371	0.773726
5	0.815734	0.69118	0.799952	0.517261	0.681205	0.772477	0.58634	0.78453	1	0.564967	0.772629	0.808527	0.341623	0.470706	0.630164	0.635489	0.728637	0.665896	0.317891	0.313484	0.559108	0.460175	0.545958	0.47033	0.376285	0.695315	0.63456	0.414479	0.52324	0.293635	0.308708	0.467802	0.660502	0.400503	0.510778	0.513369	0.378256	0.290824	0.525162	0.672206	0.302032	0.357841	0.397976	0.559991	0.88332	0.547239	0.331365	0.583471	0.648015
6	0.722895	0.661455	0.832097	0.632967	0.778283	0.882644	0.493447	0.88183	0.8456	0.577774	0.679561	0.672101	0.406111	0.436191	0.452326	0.648982	0.696603	0.649663	0.425363	0.338138	0.653424	0.785581	0.480492	0.459379	0.355876	0.476268	0.547795	0.339023	0.480388	0.255003	0.309983	0.524133	0.472126	0.388777	0.339768	0.68189	0.626367	0.312109	0.455458	0.555079	0.282911	0.491809	0.359661	0.675753	0.867482	0.637757	0.290705	0.763659	0.617779
7	1	0.597809	0.724898	0.677124	0.769198	0.76613	0.713797	1	0.809687	0.804588	0.723142	0.821212	0.384261	0.503267	0.517294	1	0.577337	0.648305	0.593249	0.32458	0.72571	1	0.642378	1	0.474287	0.38268	0.639548	0.349791	0.748669	0.298212	0.399526	0.471875	0.611651	0.495829	0.368427	0.567279	0.657451	0.318731	0.481656	0.553573	0.290771	0.358213	0.499447	0.584398	0.715206	0.716882	0.451027	0.608378	0.562958
8	0.798885	0.584311	1	0.875605	0.657174	0.76725	0.636121	0.890034	0.858362	0.733959	0.911863	0.672255	0.561279	0.472838	0.540953	0.711367	0.622271	0.763709	0.731944	0.518761	0.896549	0.930408	0.666991	0.729062	0.482376	0.445744	0.554489	0.41457	1	0.33893	0.560052	0.634533	1	0.631402	0.368115	0.774054	0.591246	0.340357	0.473887	0.46873	0.323438	0.360373	0.399933	0.696687	0.912139	0.507096	0.495739	0.777932	0.787218
9	0.901624	0.749599	0.999809	0.878485	0.73016	0.800794	0.817582	0.937741	0.743792	0.813713	1	0.801155	0.659564	0.61802	0.389828	0.517009	1	1	0.742337	0.395394	1	0.808284	0.411505	0.655673	0.581319	0.513125	0.813806	1	0.817986	0.435191	1	0.567103	0.952787	0.756021	0.412757	1	0.795276	0.375905	0.399345	0.927774	0.416956	0.529851	0.648216	0.753631	0.803582	0.674137	0.476663	0.972977	0.815993
10	0.780219	0.826801	0.890865	0.852329	1	1	0.94501	0.877574	0.947673	0.580223	0.954733	0.861153	1	0.838525	1	0.916071	0.888738	0.675096	1	1	0.907564	0.73093	0.508785	0.746571	1	1	1	0.918364	0.629419	0.466207	0.760383	1	0.968455	1	0.51611	0.977121	0.943575	0.572809	0.666361	1	0.719045	0.650509	1	1	0.742722	1	0.665385	0.901441	0.978021
11	0.823175	0.960665	0.746547	0.768052	0.934438	0.933716	0.745973	0.897698	0.867789	0.618591	0.940662	0.967308	0.91623	1	0.8935	0.943361	0.966749	0.704234	0.956303	0.70047	0.860811	0.58765	0.755738	0.578492	0.665659	0.586503	0.702041	0.320692	0.590318	1	0.497178	0.541399	0.594349	0.739247	1	0.634873	1	1	1	0.731474	1	0.815382	0.847324	0.944881	1	0.513118	1	1	0.877972
12	0.915231	1	0.70691	1	0.922741	0.877835	1	0.927461	0.96158	1	0.780393	1	0.758352	0.961814	0.589979	0.718452	0.927635	0.584967	0.769559	0.360932	0.673697	0.367238	1	0.402417	0.472974	0.484122	0.527317	0.459178	0.703008	0.704567	0.261738	0.681434	0.425612	0.692249	0.665983	0.940122	0.960231	0.645795	0.689217	0.56496	0.489114	1	0.755547	0.677764	0.993073	0.460175	0.500661	0.741179	1
Figure 5d
Bin along cell length	Vehicle
1	0.540342	0.237667	0.29403	0.229442	0.611135	0.252697	0.182223	0.491441	0.643876	0.621044	0.687641	0.51902	0.593235	0.66073	0.441944	0.269586	0.440697	0.492252	0.554261	0.371645	0.606684	0.306599	0.434873	0.662042	0.587863	0.219919	0.400533	0.461316	0.556499	0.474982	0.474537	0.495751	0.360843	0.31562	0.321134	0.600963	0.500112	0.648081	0.845122	0.697922	0.427352	0.584581	0.420185	0.682514	0.627145	0.655953	0.490469	0.646547	0.242933
2	0.771455	0.227572	0.312736	0.266258	0.602305	0.28261	0.196215	0.403137	0.716507	0.645885	0.653891	0.711482	0.490516	0.691627	0.555185	0.263445	0.553353	0.690752	0.543837	0.415825	0.511773	0.307543	0.455483	0.769689	0.555774	0.299023	0.402205	0.573184	0.420461	0.564121	0.452863	0.501785	0.486454	0.342439	0.328476	0.602077	0.600898	0.529237	0.859286	0.679906	0.409314	0.564863	0.443188	0.713083	0.645638	0.688828	0.606564	0.716096	0.280061
[truncated: 100 more rows]
[truncated: 163 more columns]

## Sheet: Figure 6
Figure 6a			Figure 6b						Figure 6c								Figure 6d							Figure 6e
[truncated: 7,721 more rows]

## Sheet: Supplementary Figure 2
Figure S2c								Figure S2d					Figure S2e			Figure S2f				Figure S2g					Figure S2h					Figure S2i				Figure S2j
[truncated: 1,551 more rows]

## Sheet: Supplementary Figure 3
Figure S3b			Figure S3c
[truncated: 650 more rows]

[truncated: 4 more sheets: Supplementary Figure 4, Supplementary Figure 5, Supplementary Figure 6, Supplementary Figure 7]
